# Supplementary material for: 3′-[Hy­droxy(4-oxo-4H-chromen-3-yl)meth­yl]-2-oxospiro­[indoline-3,2′-pyrrolidine]-3′-carbonitrile
Source: Acta Crystallogr Sect E Struct Rep Online. 2011 Dec 17;68(Pt 1):o136–7. doi: 10.1107/S1600536811053098 (PMC3254481; doi:10.1107/S1600536811053098)
Supplement: Supplementary file 1 [file e-68-0o136-sup1.cif]

##############################################################################
#                                                                            #
# This CIF contains the data in a paper accepted for publication in          #
# Acta Crystallographica Section E. It conforms to the requirements of       #
# Notes for Authors for Acta Crystallographica Section E, and has been       #
# peer reviewed under the auspices of the IUCr Commission on Journals.       #
#                                                                            #
# Full details of the Crystallographic Information File format               #
# are given in the paper "The Crystallographic Information File (CIF):       #
# a New Standard Archive File for Crystallography" by S. R. Hall, F. H.      #
# Allen and I. D. Brown [Acta Cryst. (1991), A47, 655-685].                  #
#                                                                            #
# The current version of the core CIF dictionary is obtainable from          #
# ftp://ftp.iucr.org/pub/cif_core.dic.                                       #
#                                                                            #
# Software is freely available for graphical display of the structure(s)     #
# in this CIF. For information consult the CIF software page                 #
# http://www.iucr.org/resources/cif/software.                                #
#                                                                            #
# This file may be used for bona fide research purposes within the           #
# scientific community so long as proper attribution is given to the journal # 
# article from which it was obtained.                                        #
#                                                                            #
##############################################################################
data_global
_audit_creation_method     SHELXL-97
_journal_date_recd_electronic     2011-10-12
_journal_date_accepted     2011-12-09
_journal_name_full     'Acta Crystallographica, Section E'
_journal_year     2012
_journal_volume     68
_journal_issue      1
_journal_page_first     o136
_journal_page_last     o137
_journal_paper_category     QO
_journal_paper_doi     10.1107/S1600536811053098
_journal_coeditor_code     NK2121
_publ_contact_author_name     'A. SubbiahPandi'
_publ_contact_author_address
;
  Department of Physics
  Presidency College (Autonomous)
  Chennai 600 005
  India
;
_publ_contact_author_email     'a_sp59@yahoo.in'
_publ_contact_author_fax     '044 091 2854 4894'
_publ_contact_author_phone     '044 091 24471061'
_publ_section_title
;\
3'-[Hydroxy(4-oxo-4<i>H</i>-chromen-3-yl)methyl]-2-oxospiro[indoline-3,2'-\
pyrrolidine]-3'-carbonitrile
;
loop_
    _publ_author_name
    _publ_author_address
    'E. Govindan'
;    Department of Physics
     Presidency College (Autonomous)
     Chennai 600 005
     India
;
    'K. SakthiMurugesan'
;    Department of Physics
     Presidency College (Autonomous)
     Chennai 600 005
     India
;
    'A. SubbiahPandi'
;    Department of Physics
     Presidency College (Autonomous)
     Chennai 600 005
     India
;
    'P. Yuvaraj'
;   Industrial Chemistry Laboratory
    Central Leather Research Institute
    Adyar
    Chennai 600 020
    India
;
    'Boreddy S. R. Reddy'
;   Industrial Chemistry Laboratory
    Central Leather Research Institute
    Adyar
    Chennai 600 020
    India
;
data_I
_audit_creation_method     SHELXL-97
_chemical_name_systematic
;
3'-[Hydroxy(4-oxo-4<i>H</i>-chromen-3-yl)methyl]-2-oxospiro[indoline-3,2'-
pyrrolidine]-3'-carbonitrile
;
_chemical_name_common     ?
_chemical_formula_moiety     'C23 H19 N3 O4'
_chemical_formula_sum     'C23 H19 N3 O4'
_chemical_formula_iupac     'C23 H19 N3 O4'
_chemical_formula_weight     401.41
_chemical_melting_point     ?
_symmetry_cell_setting     triclinic
_symmetry_space_group_name_H-M     'P -1'
_symmetry_space_group_name_Hall     '-P 1'
loop_
    _symmetry_equiv_pos_as_xyz
    'x, y, z'
    '-x, -y, -z'
_cell_length_a     9.3483(7)
_cell_length_b     10.2256(9)
_cell_length_c     10.9080(9)
_cell_angle_alpha     71.832(5)
_cell_angle_beta     88.309(5)
_cell_angle_gamma     78.248(5)
_cell_volume     969.32(14)
_cell_formula_units_Z     2
_cell_measurement_reflns_used     4841
_cell_measurement_theta_min     2.0
_cell_measurement_theta_max     28.4
_cell_measurement_temperature     293(2)
_exptl_crystal_description     'Block'
_exptl_crystal_colour     white
_exptl_crystal_size_max     0.20
_exptl_crystal_size_mid     0.20
_exptl_crystal_size_min     0.19
_exptl_crystal_density_diffrn     1.375
_exptl_crystal_density_meas     ?
_exptl_crystal_density_method     'not measured'
_exptl_crystal_F_000     420
_exptl_absorpt_coefficient_mu     0.096
_exptl_absorpt_correction_type     multi-scan
_exptl_absorpt_process_details     '(SADABS; Sheldrick, 1996)'
_exptl_absorpt_correction_T_min     0.981
_exptl_absorpt_correction_T_max     0.982
_exptl_special_details     ?
_diffrn_ambient_temperature     293(2)
_diffrn_radiation_type     MoK\a
_diffrn_radiation_wavelength     0.71073
_diffrn_radiation_source     'fine-focus sealed tube'
_diffrn_radiation_monochromator     graphite
_diffrn_measurement_device_type     'Bruker APEXII CCD area detector'
_diffrn_measurement_method     '\w and \f scans'
_diffrn_detector_area_resol_mean     ?
_diffrn_reflns_number     17643
_diffrn_reflns_av_R_equivalents     0.0277
_diffrn_reflns_av_sigmaI/netI     0.0287
_diffrn_reflns_theta_min     1.97
_diffrn_reflns_theta_max     28.44
_diffrn_reflns_theta_full     28.44
_diffrn_measured_fraction_theta_max     0.989
_diffrn_measured_fraction_theta_full     0.989
_diffrn_reflns_limit_h_min     -12
_diffrn_reflns_limit_h_max     12
_diffrn_reflns_limit_k_min     -13
_diffrn_reflns_limit_k_max     13
_diffrn_reflns_limit_l_min     -14
_diffrn_reflns_limit_l_max     14
_diffrn_standards_number     0
_diffrn_standards_interval_count     .
_diffrn_standards_interval_time     .
_diffrn_standards_decay_%     ?
_refine_special_details
;
Refinement of <i>F</i>^2^ against ALL reflections. The weighted <i>R</i>-factor
<i>wR</i> and goodness of fit <i>S</i> are based on <i>F</i>^2^, conventional
<i>R</i>-factors <i>R</i> are based on <i>F</i>, with <i>F</i> set to zero for
negative <i>F</i>^2^. The threshold expression of <i>F</i>^2^ >
\s(<i>F</i>^2^) is used only for calculating <i>R</i>-factors(gt) <i>etc</i>.
and is not relevant to the choice of reflections for refinement.
<i>R</i>-factors based on <i>F</i>^2^ are statistically about twice as large
as those based on <i>F</i>, and <i>R</i>- factors based on ALL data will be
even larger.
;
_reflns_number_total     4841
_reflns_number_gt     3374
_reflns_threshold_expression     I>2\s(I)
_refine_ls_structure_factor_coef     Fsqd
_refine_ls_matrix_type     full
_refine_ls_R_factor_all     0.0659
_refine_ls_R_factor_gt     0.0389
_refine_ls_wR_factor_gt     0.0903
_refine_ls_wR_factor_ref     0.1061
_refine_ls_goodness_of_fit_ref     1.016
_refine_ls_restrained_S_all     1.016
_refine_ls_number_reflns     4841
_refine_ls_number_parameters     273
_refine_ls_number_restraints     0
_refine_ls_hydrogen_treatment     constr
_refine_ls_weighting_scheme     calc
_refine_ls_weighting_details
         'calc w=1/[\s^2^(Fo^2^)+(0.0425P)^2^+0.2158P] where P=(Fo^2^+2Fc^2^)/3'
_atom_sites_solution_hydrogens     geom
_atom_sites_solution_primary     direct
_atom_sites_solution_secondary     difmap
_refine_ls_shift/su_max     0.000
_refine_ls_shift/su_mean     0.000
_refine_diff_density_max     0.223
_refine_diff_density_min     -0.208
_refine_ls_extinction_method     none
_refine_ls_extinction_coef     ?
loop_
    _atom_type_symbol
    _atom_type_description
    _atom_type_scat_dispersion_real
    _atom_type_scat_dispersion_imag
    _atom_type_scat_source
    'C' 'C' 0.0033 0.0016
                         'International Tables Vol C Tables 4.2.6.8 and 6.1.1.4'
    'H' 'H' 0.0000 0.0000
                         'International Tables Vol C Tables 4.2.6.8 and 6.1.1.4'
    'N' 'N' 0.0061 0.0033
                         'International Tables Vol C Tables 4.2.6.8 and 6.1.1.4'
    'O' 'O' 0.0106 0.0060
                         'International Tables Vol C Tables 4.2.6.8 and 6.1.1.4'
_computing_data_collection     'APEX2 (Bruker, 2007)'
_computing_cell_refinement     'SAINT (Bruker, 2007)'
_computing_data_reduction     'SAINT (Bruker, 2007)'
_computing_structure_solution     'SHELXS97 (Sheldrick, 2008)'
_computing_structure_refinement     'SHELXL97 (Sheldrick, 2008)'
_computing_molecular_graphics     'ORTEP-3 (Farrugia, 1997)'
_computing_publication_material
                            'SHELXL97 (Sheldrick, 2008) and PLATON (Spek, 2009)'
loop_
    _atom_site_type_symbol
    _atom_site_label
    _atom_site_fract_x
    _atom_site_fract_y
    _atom_site_fract_z
    _atom_site_U_iso_or_equiv
    _atom_site_adp_type
    _atom_site_calc_flag
    _atom_site_refinement_flags
    _atom_site_occupancy
    _atom_site_symmetry_multiplicity
    _atom_site_disorder_assembly
    _atom_site_disorder_group
    C C1 0.01655(15) 0.90996(14) 0.37494(13) 0.0379(3) Uani d . 1 1 . .
    C C2 -0.12747(17) 0.90527(17) 0.41086(16) 0.0507(4) Uani d . 1 1 . .
    H H2 -0.1515 0.8200 0.4571 0.061 Uiso calc R 1 1 . .
    C C3 -0.2338(2) 1.0263(2) 0.37808(19) 0.0652(5) Uani d . 1 1 . .
    H H3 -0.3298 1.0227 0.4010 0.078 Uiso calc R 1 1 . .
    C C4 -0.1974(2) 1.1539(2) 0.3107(2) 0.0701(5) Uani d . 1 1 . .
    H H4 -0.2698 1.2354 0.2897 0.084 Uiso calc R 1 1 . .
    C C5 -0.0581(2) 1.16225(17) 0.27475(17) 0.0610(5) Uani d . 1 1 . .
    H H5 -0.0347 1.2483 0.2300 0.073 Uiso calc R 1 1 . .
    C C6 0.04833(18) 1.03947(15) 0.30641(14) 0.0449(3) Uani d . 1 1 . .
    C C7 0.28974(17) 0.93517(15) 0.28421(14) 0.0448(3) Uani d . 1 1 . .
    H H7 0.3811 0.9453 0.2511 0.054 Uiso calc R 1 1 . .
    C C8 0.27088(15) 0.80437(14) 0.34502(12) 0.0345(3) Uani d . 1 1 . .
    C C9 0.13386(15) 0.78375(14) 0.40633(12) 0.0345(3) Uani d . 1 1 . .
    C C10 0.39326(14) 0.67953(14) 0.35242(12) 0.0351(3) Uani d . 1 1 . .
    H H10 0.3858 0.6033 0.4319 0.042 Uiso calc R 1 1 . .
    C C11 0.39211(14) 0.62424(13) 0.23496(12) 0.0324(3) Uani d . 1 1 . .
    C C12 0.40376(15) 0.74112(15) 0.11646(13) 0.0377(3) Uani d . 1 1 . .
    C C13 0.52387(15) 0.50169(15) 0.24145(14) 0.0411(3) Uani d . 1 1 . .
    H H13A 0.6075 0.5376 0.2003 0.049 Uiso calc R 1 1 . .
    H H13B 0.5515 0.4463 0.3304 0.049 Uiso calc R 1 1 . .
    C C14 0.47078(16) 0.41335(15) 0.16957(15) 0.0442(3) Uani d . 1 1 . .
    H H14A 0.5333 0.4056 0.0986 0.053 Uiso calc R 1 1 . .
    H H14B 0.4697 0.3197 0.2272 0.053 Uiso calc R 1 1 . .
    C C15 0.23476(19) 0.40250(18) 0.08659(16) 0.0541(4) Uani d . 1 1 . .
    H H15A 0.2815 0.3681 0.0199 0.081 Uiso calc R 1 1 . .
    H H15B 0.1394 0.4580 0.0558 0.081 Uiso calc R 1 1 . .
    H H15C 0.2256 0.3245 0.1610 0.081 Uiso calc R 1 1 . .
    C C16 0.26018(14) 0.56017(13) 0.21551(11) 0.0318(3) Uani d . 1 1 . .
    C C17 0.22340(15) 0.45055(14) 0.34238(12) 0.0361(3) Uani d . 1 1 . .
    C C18 0.00806(15) 0.59547(14) 0.25514(13) 0.0363(3) Uani d . 1 1 . .
    C C19 0.11179(14) 0.65327(14) 0.17285(12) 0.0335(3) Uani d . 1 1 . .
    C C20 0.06507(16) 0.77525(15) 0.07153(13) 0.0423(3) Uani d . 1 1 . .
    H H20 0.1312 0.8141 0.0131 0.051 Uiso calc R 1 1 . .
    C C21 -0.08275(18) 0.83888(17) 0.05857(16) 0.0515(4) Uani d . 1 1 . .
    H H21 -0.1149 0.9213 -0.0088 0.062 Uiso calc R 1 1 . .
    C C22 -0.18214(17) 0.78190(18) 0.14373(17) 0.0528(4) Uani d . 1 1 . .
    H H22 -0.2799 0.8274 0.1341 0.063 Uiso calc R 1 1 . .
    C C23 -0.13801(16) 0.65743(17) 0.24364(15) 0.0470(4) Uani d . 1 1 . .
    H H23 -0.2047 0.6174 0.3006 0.056 Uiso calc R 1 1 . .
    N N1 0.41798(16) 0.83035(15) 0.02676(13) 0.0575(4) Uani d . 1 1 . .
    N N3 0.32235(12) 0.48890(12) 0.12161(10) 0.0369(3) Uani d . 1 1 . .
    N N2 0.07765(13) 0.47154(12) 0.34909(11) 0.0403(3) Uani d . 1 1 . .
    H H2A 0.0321 0.4158 0.4043 0.048 Uiso calc R 1 1 . .
    O O1 0.18680(13) 1.05308(10) 0.26729(11) 0.0532(3) Uani d . 1 1 . .
    O O2 0.11877(11) 0.66834(10) 0.47960(9) 0.0429(2) Uani d . 1 1 . .
    O O3 0.53230(11) 0.71535(13) 0.35228(10) 0.0496(3) Uani d . 1 1 . .
    H H3A 0.5622 0.6968 0.4269 0.074 Uiso calc R 1 1 . .
    O O4 0.31198(11) 0.35561(11) 0.41684(10) 0.0493(3) Uani d . 1 1 . .
loop_
    _atom_site_aniso_label
    _atom_site_aniso_U_11
    _atom_site_aniso_U_22
    _atom_site_aniso_U_33
    _atom_site_aniso_U_12
    _atom_site_aniso_U_13
    _atom_site_aniso_U_23
    C1 0.0380(8) 0.0409(7) 0.0372(7) -0.0030(6) 0.0020(6) -0.0189(6)
    C2 0.0414(9) 0.0560(9) 0.0579(9) -0.0047(7) 0.0053(7) -0.0260(8)
    C3 0.0431(10) 0.0754(12) 0.0775(12) 0.0055(9) -0.0012(9) -0.0356(10)
    C4 0.0646(13) 0.0602(11) 0.0767(12) 0.0199(9) -0.0136(10) -0.0281(10)
    C5 0.0707(13) 0.0436(9) 0.0613(10) 0.0050(8) -0.0045(9) -0.0160(8)
    C6 0.0520(9) 0.0413(8) 0.0410(7) -0.0027(7) 0.0008(7) -0.0165(6)
    C7 0.0455(9) 0.0446(8) 0.0467(8) -0.0126(7) 0.0116(7) -0.0164(6)
    C8 0.0342(7) 0.0403(7) 0.0323(6) -0.0093(6) 0.0042(5) -0.0154(5)
    C9 0.0376(8) 0.0378(7) 0.0325(6) -0.0091(6) 0.0048(5) -0.0166(5)
    C10 0.0297(7) 0.0438(7) 0.0327(6) -0.0089(6) 0.0032(5) -0.0126(5)
    C11 0.0269(7) 0.0380(7) 0.0326(6) -0.0074(5) 0.0047(5) -0.0115(5)
    C12 0.0348(8) 0.0444(7) 0.0386(7) -0.0127(6) 0.0084(6) -0.0172(6)
    C13 0.0285(7) 0.0478(8) 0.0459(8) -0.0025(6) 0.0049(6) -0.0169(6)
    C14 0.0399(8) 0.0427(8) 0.0497(8) -0.0022(6) 0.0080(6) -0.0186(6)
    C15 0.0573(11) 0.0598(10) 0.0600(10) -0.0207(8) 0.0081(8) -0.0346(8)
    C16 0.0301(7) 0.0357(6) 0.0299(6) -0.0070(5) 0.0047(5) -0.0107(5)
    C17 0.0373(8) 0.0382(7) 0.0343(6) -0.0106(6) 0.0047(6) -0.0121(5)
    C18 0.0316(7) 0.0435(7) 0.0381(7) -0.0100(6) 0.0032(5) -0.0177(6)
    C19 0.0291(7) 0.0401(7) 0.0341(6) -0.0080(5) 0.0017(5) -0.0152(5)
    C20 0.0400(8) 0.0462(8) 0.0389(7) -0.0083(6) -0.0015(6) -0.0108(6)
    C21 0.0446(9) 0.0515(9) 0.0534(9) 0.0006(7) -0.0133(7) -0.0145(7)
    C22 0.0314(8) 0.0645(10) 0.0673(10) -0.0005(7) -0.0066(7) -0.0325(9)
    C23 0.0298(8) 0.0627(10) 0.0569(9) -0.0133(7) 0.0075(6) -0.0289(8)
    N1 0.0658(10) 0.0599(8) 0.0469(7) -0.0260(7) 0.0109(7) -0.0093(6)
    N3 0.0354(6) 0.0406(6) 0.0387(6) -0.0081(5) 0.0067(5) -0.0183(5)
    N2 0.0363(7) 0.0448(6) 0.0405(6) -0.0161(5) 0.0109(5) -0.0104(5)
    O1 0.0591(7) 0.0378(5) 0.0605(7) -0.0115(5) 0.0125(5) -0.0122(5)
    O2 0.0431(6) 0.0395(5) 0.0455(5) -0.0111(4) 0.0140(4) -0.0120(4)
    O3 0.0338(6) 0.0765(7) 0.0456(6) -0.0193(5) 0.0021(4) -0.0244(5)
    O4 0.0472(6) 0.0489(6) 0.0416(5) -0.0078(5) -0.0029(5) -0.0006(5)
_geom_special_details
;
All e.s.d.'s (except the e.s.d. in the dihedral angle between two l.s. planes)
are estimated using the full covariance matrix. The cell e.s.d.'s are taken
into account individually in the estimation of e.s.d.'s in distances, angles
and torsion angles; correlations between e.s.d.'s in cell parameters are only
used when they are defined by crystal symmetry. An approximate (isotropic)
treatment of cell e.s.d.'s is used for estimating e.s.d.'s involving l.s.
planes.
;
loop_
    _geom_bond_atom_site_label_1
    _geom_bond_atom_site_label_2
    _geom_bond_site_symmetry_2
    _geom_bond_distance
    _geom_bond_publ_flag
    C1 C6 . 1.389(2) ?
    C1 C2 . 1.397(2) ?
    C1 C9 . 1.4682(19) ?
    C2 C3 . 1.376(2) ?
    C2 H2 . 0.9300 ?
    C3 C4 . 1.388(3) ?
    C3 H3 . 0.9300 ?
    C4 C5 . 1.361(3) ?
    C4 H4 . 0.9300 ?
    C5 C6 . 1.388(2) ?
    C5 H5 . 0.9300 ?
    C6 O1 . 1.3714(19) ?
    C7 C8 . 1.3401(19) ?
    C7 O1 . 1.3464(18) ?
    C7 H7 . 0.9300 ?
    C8 C9 . 1.4506(18) ?
    C8 C10 . 1.5137(19) ?
    C9 O2 . 1.2346(15) ?
    C10 O3 . 1.4202(16) ?
    C10 C11 . 1.5545(17) ?
    C10 H10 . 0.9800 ?
    C11 C12 . 1.4806(18) ?
    C11 C13 . 1.5536(18) ?
    C11 C16 . 1.5577(18) ?
    C12 N1 . 1.1370(18) ?
    C13 C14 . 1.525(2) ?
    C13 H13A . 0.9700 ?
    C13 H13B . 0.9700 ?
    C14 N3 . 1.4663(18) ?
    C14 H14A . 0.9700 ?
    C14 H14B . 0.9700 ?
    C15 N3 . 1.4562(18) ?
    C15 H15A . 0.9600 ?
    C15 H15B . 0.9600 ?
    C15 H15C . 0.9600 ?
    C16 N3 . 1.4750(16) ?
    C16 C19 . 1.5070(18) ?
    C16 C17 . 1.5658(17) ?
    C17 O4 . 1.2281(16) ?
    C17 N2 . 1.3389(18) ?
    C18 C23 . 1.375(2) ?
    C18 C19 . 1.3952(18) ?
    C18 N2 . 1.4047(17) ?
    C19 C20 . 1.3838(19) ?
    C20 C21 . 1.393(2) ?
    C20 H20 . 0.9300 ?
    C21 C22 . 1.378(2) ?
    C21 H21 . 0.9300 ?
    C22 C23 . 1.388(2) ?
    C22 H22 . 0.9300 ?
    C23 H23 . 0.9300 ?
    N2 H2A . 0.8600 ?
    O3 H3A . 0.8200 ?
loop_
    _geom_angle_atom_site_label_1
    _geom_angle_atom_site_label_2
    _geom_angle_atom_site_label_3
    _geom_angle_site_symmetry_1
    _geom_angle_site_symmetry_3
    _geom_angle
    _geom_angle_publ_flag
    C6 C1 C2 . . 118.17(14) ?
    C6 C1 C9 . . 119.37(13) ?
    C2 C1 C9 . . 122.46(13) ?
    C3 C2 C1 . . 120.25(16) ?
    C3 C2 H2 . . 119.9 ?
    C1 C2 H2 . . 119.9 ?
    C2 C3 C4 . . 119.87(18) ?
    C2 C3 H3 . . 120.1 ?
    C4 C3 H3 . . 120.1 ?
    C5 C4 C3 . . 121.35(17) ?
    C5 C4 H4 . . 119.3 ?
    C3 C4 H4 . . 119.3 ?
    C4 C5 C6 . . 118.53(17) ?
    C4 C5 H5 . . 120.7 ?
    C6 C5 H5 . . 120.7 ?
    O1 C6 C5 . . 116.38(14) ?
    O1 C6 C1 . . 121.81(13) ?
    C5 C6 C1 . . 121.81(16) ?
    C8 C7 O1 . . 125.13(14) ?
    C8 C7 H7 . . 117.4 ?
    O1 C7 H7 . . 117.4 ?
    C7 C8 C9 . . 119.49(13) ?
    C7 C8 C10 . . 120.12(12) ?
    C9 C8 C10 . . 120.38(11) ?
    O2 C9 C8 . . 121.90(12) ?
    O2 C9 C1 . . 123.19(12) ?
    C8 C9 C1 . . 114.91(12) ?
    O3 C10 C8 . . 111.26(11) ?
    O3 C10 C11 . . 104.83(10) ?
    C8 C10 C11 . . 113.27(10) ?
    O3 C10 H10 . . 109.1 ?
    C8 C10 H10 . . 109.1 ?
    C11 C10 H10 . . 109.1 ?
    C12 C11 C13 . . 107.68(11) ?
    C12 C11 C10 . . 107.99(10) ?
    C13 C11 C10 . . 112.06(10) ?
    C12 C11 C16 . . 108.36(10) ?
    C13 C11 C16 . . 102.03(10) ?
    C10 C11 C16 . . 118.22(10) ?
    N1 C12 C11 . . 177.45(15) ?
    C14 C13 C11 . . 105.22(11) ?
    C14 C13 H13A . . 110.7 ?
    C11 C13 H13A . . 110.7 ?
    C14 C13 H13B . . 110.7 ?
    C11 C13 H13B . . 110.7 ?
    H13A C13 H13B . . 108.8 ?
    N3 C14 C13 . . 104.94(11) ?
    N3 C14 H14A . . 110.8 ?
    C13 C14 H14A . . 110.8 ?
    N3 C14 H14B . . 110.8 ?
    C13 C14 H14B . . 110.8 ?
    H14A C14 H14B . . 108.8 ?
    N3 C15 H15A . . 109.5 ?
    N3 C15 H15B . . 109.5 ?
    H15A C15 H15B . . 109.5 ?
    N3 C15 H15C . . 109.5 ?
    H15A C15 H15C . . 109.5 ?
    H15B C15 H15C . . 109.5 ?
    N3 C16 C19 . . 113.02(10) ?
    N3 C16 C11 . . 99.38(10) ?
    C19 C16 C11 . . 120.44(11) ?
    N3 C16 C17 . . 110.39(10) ?
    C19 C16 C17 . . 101.30(10) ?
    C11 C16 C17 . . 112.55(10) ?
    O4 C17 N2 . . 126.16(12) ?
    O4 C17 C16 . . 125.96(12) ?
    N2 C17 C16 . . 107.66(11) ?
    C23 C18 C19 . . 122.99(13) ?
    C23 C18 N2 . . 127.48(13) ?
    C19 C18 N2 . . 109.50(12) ?
    C20 C19 C18 . . 118.68(13) ?
    C20 C19 C16 . . 132.64(12) ?
    C18 C19 C16 . . 108.66(11) ?
    C19 C20 C21 . . 118.85(14) ?
    C19 C20 H20 . . 120.6 ?
    C21 C20 H20 . . 120.6 ?
    C22 C21 C20 . . 121.21(15) ?
    C22 C21 H21 . . 119.4 ?
    C20 C21 H21 . . 119.4 ?
    C21 C22 C23 . . 120.75(15) ?
    C21 C22 H22 . . 119.6 ?
    C23 C22 H22 . . 119.6 ?
    C18 C23 C22 . . 117.45(14) ?
    C18 C23 H23 . . 121.3 ?
    C22 C23 H23 . . 121.3 ?
    C15 N3 C14 . . 113.60(12) ?
    C15 N3 C16 . . 116.64(11) ?
    C14 N3 C16 . . 106.96(10) ?
    C17 N2 C18 . . 111.97(11) ?
    C17 N2 H2A . . 124.0 ?
    C18 N2 H2A . . 124.0 ?
    C7 O1 C6 . . 118.17(11) ?
    C10 O3 H3A . . 109.5 ?
loop_
    _geom_torsion_atom_site_label_1
    _geom_torsion_atom_site_label_2
    _geom_torsion_atom_site_label_3
    _geom_torsion_atom_site_label_4
    _geom_torsion_site_symmetry_1
    _geom_torsion_site_symmetry_2
    _geom_torsion_site_symmetry_3
    _geom_torsion_site_symmetry_4
    _geom_torsion
    _geom_torsion_publ_flag
    C6 C1 C2 C3 . . . . 0.3(2) ?
    C9 C1 C2 C3 . . . . -179.39(14) ?
    C1 C2 C3 C4 . . . . -0.9(3) ?
    C2 C3 C4 C5 . . . . 0.7(3) ?
    C3 C4 C5 C6 . . . . 0.3(3) ?
    C4 C5 C6 O1 . . . . 179.54(15) ?
    C4 C5 C6 C1 . . . . -1.0(2) ?
    C2 C1 C6 O1 . . . . -179.85(13) ?
    C9 C1 C6 O1 . . . . -0.2(2) ?
    C2 C1 C6 C5 . . . . 0.7(2) ?
    C9 C1 C6 C5 . . . . -179.63(13) ?
    O1 C7 C8 C9 . . . . -4.4(2) ?
    O1 C7 C8 C10 . . . . 177.16(13) ?
    C7 C8 C9 O2 . . . . -168.83(13) ?
    C10 C8 C9 O2 . . . . 9.61(19) ?
    C7 C8 C9 C1 . . . . 10.87(18) ?
    C10 C8 C9 C1 . . . . -170.68(11) ?
    C6 C1 C9 O2 . . . . 171.04(13) ?
    C2 C1 C9 O2 . . . . -9.3(2) ?
    C6 C1 C9 C8 . . . . -8.66(18) ?
    C2 C1 C9 C8 . . . . 171.01(13) ?
    C7 C8 C10 O3 . . . . 29.78(17) ?
    C9 C8 C10 O3 . . . . -148.65(11) ?
    C7 C8 C10 C11 . . . . -88.01(15) ?
    C9 C8 C10 C11 . . . . 93.56(14) ?
    O3 C10 C11 C12 . . . . -63.12(13) ?
    C8 C10 C11 C12 . . . . 58.35(14) ?
    O3 C10 C11 C13 . . . . 55.30(13) ?
    C8 C10 C11 C13 . . . . 176.78(11) ?
    O3 C10 C11 C16 . . . . 173.51(11) ?
    C8 C10 C11 C16 . . . . -65.02(15) ?
    C13 C11 C12 N1 . . . . -49(3) ?
    C10 C11 C12 N1 . . . . 72(3) ?
    C16 C11 C12 N1 . . . . -159(3) ?
    C12 C11 C13 C14 . . . . -89.80(13) ?
    C10 C11 C13 C14 . . . . 151.59(11) ?
    C16 C11 C13 C14 . . . . 24.15(13) ?
    C11 C13 C14 N3 . . . . 2.87(14) ?
    C12 C11 C16 N3 . . . . 71.75(12) ?
    C13 C11 C16 N3 . . . . -41.69(11) ?
    C10 C11 C16 N3 . . . . -165.06(10) ?
    C12 C11 C16 C19 . . . . -52.08(15) ?
    C13 C11 C16 C19 . . . . -165.52(11) ?
    C10 C11 C16 C19 . . . . 71.10(15) ?
    C12 C11 C16 C17 . . . . -171.44(11) ?
    C13 C11 C16 C17 . . . . 75.12(12) ?
    C10 C11 C16 C17 . . . . -48.25(15) ?
    N3 C16 C17 O4 . . . . 63.93(17) ?
    C19 C16 C17 O4 . . . . -176.09(13) ?
    C11 C16 C17 O4 . . . . -46.11(18) ?
    N3 C16 C17 N2 . . . . -110.91(12) ?
    C19 C16 C17 N2 . . . . 9.07(13) ?
    C11 C16 C17 N2 . . . . 139.05(11) ?
    C23 C18 C19 C20 . . . . -2.9(2) ?
    N2 C18 C19 C20 . . . . 178.87(11) ?
    C23 C18 C19 C16 . . . . 178.50(12) ?
    N2 C18 C19 C16 . . . . 0.27(14) ?
    N3 C16 C19 C20 . . . . -65.67(18) ?
    C11 C16 C19 C20 . . . . 51.41(19) ?
    C17 C16 C19 C20 . . . . 176.24(14) ?
    N3 C16 C19 C18 . . . . 112.66(12) ?
    C11 C16 C19 C18 . . . . -130.27(12) ?
    C17 C16 C19 C18 . . . . -5.43(13) ?
    C18 C19 C20 C21 . . . . 2.6(2) ?
    C16 C19 C20 C21 . . . . -179.22(14) ?
    C19 C20 C21 C22 . . . . -0.6(2) ?
    C20 C21 C22 C23 . . . . -1.3(2) ?
    C19 C18 C23 C22 . . . . 1.0(2) ?
    N2 C18 C23 C22 . . . . 178.92(13) ?
    C21 C22 C23 C18 . . . . 1.1(2) ?
    C13 C14 N3 C15 . . . . -161.39(12) ?
    C13 C14 N3 C16 . . . . -31.23(14) ?
    C19 C16 N3 C15 . . . . -56.75(15) ?
    C11 C16 N3 C15 . . . . 174.33(11) ?
    C17 C16 N3 C15 . . . . 55.90(15) ?
    C19 C16 N3 C14 . . . . 174.84(11) ?
    C11 C16 N3 C14 . . . . 45.93(12) ?
    C17 C16 N3 C14 . . . . -72.51(13) ?
    O4 C17 N2 C18 . . . . 175.49(13) ?
    C16 C17 N2 C18 . . . . -9.68(15) ?
    C23 C18 N2 C17 . . . . -171.89(13) ?
    C19 C18 N2 C17 . . . . 6.24(16) ?
    C8 C7 O1 C6 . . . . -5.0(2) ?
    C5 C6 O1 C7 . . . . -173.25(14) ?
    C1 C6 O1 C7 . . . . 7.3(2) ?
loop_
    _geom_hbond_atom_site_label_D
    _geom_hbond_atom_site_label_H
    _geom_hbond_atom_site_label_A
    _geom_hbond_site_symmetry_A
    _geom_hbond_distance_DH
    _geom_hbond_distance_HA
    _geom_hbond_distance_DA
    _geom_hbond_angle_DHA
    N2 H2A O2 2_566 0.86 2.01 2.8479(14) 164.4
    O3 H3A O4 2_666 0.82 1.97 2.7631(14) 163.7
    C23 H23 O3 1_455 0.93 2.58 3.2761(18) 132.5
