# Supplementary material for: 3′-[Hy­droxy(4-oxo-4H-chromen-3-yl)meth­yl]-2-oxospiro­[indoline-3,2′-pyrrolidine]-3′-carbonitrile
Source: Acta Crystallogr Sect E Struct Rep Online. 2011 Dec 17;68(Pt 1):o136–7. doi: 10.1107/S1600536811053098 (PMC3254481; doi:10.1107/S1600536811053098)
Supplement: Supplementary file 2 [file e-68-0o136-Isup2.hkl]

#
# h,k,l, Fc-squared, Fo-squared, sigma(Fo-squared) and status flag
#
data_I
_shelx_title ' ASP-YR in P-1'
_shelx_refln_list_code          4
_shelx_F_calc_maximum      150.47
_exptl_crystal_F_000       420.00
_reflns_d_resolution_high  0.7461
 
loop_
 _symmetry_equiv_pos_as_xyz
 'x, y, z'
 '-x, -y, -z'
 
_cell_length_a     9.3483
_cell_length_b    10.2256
_cell_length_c    10.9080
_cell_angle_alpha  71.832
_cell_angle_beta   88.309
_cell_angle_gamma  78.248
 
_shelx_F_squared_multiplier     1.000
 
loop_
 _refln_index_h
 _refln_index_k
 _refln_index_l
 _refln_F_squared_calc
 _refln_F_squared_meas
 _refln_F_squared_sigma
 _refln_observed_status
   1   0   0     1621.50     1512.12     17.82 o
   2   0   0        0.76        0.31      0.46 o
   3   0   0      464.08      404.80      5.51 o
   4   0   0        0.01        0.27      0.35 o
   5   0   0       91.32       99.55      3.36 o
   6   0   0       86.53       78.84      2.26 o
   7   0   0       14.98       14.38      1.30 o
   8   0   0       22.48       21.42      1.39 o
   9   0   0        0.05       -1.00      1.00 o
  10   0   0       30.38       16.28      5.27 o
  11   0   0        7.39       10.32      5.50 o
  12   0   0        2.12        8.71      5.96 o
 -11   1   0        1.62       -4.59      4.59 o
 -10   1   0       18.41       10.78      5.27 o
  -9   1   0       13.32        5.96      4.36 o
  -8   1   0      384.74      381.53     15.23 o
  -7   1   0      482.98      499.39      6.13 o
  -6   1   0       66.37       71.98      1.68 o
  -5   1   0      169.30      173.55      3.28 o
  -4   1   0       93.82       97.56      4.47 o
  -3   1   0     1023.62      962.38     20.40 o
  -2   1   0        2.72        4.09      0.47 o
  -1   1   0      790.63      731.79      7.18 o
   0   1   0     1619.31     1541.29     12.40 o
   1   1   0     5064.24     4702.91     41.35 o
   2   1   0      532.70      460.35      4.62 o
   3   1   0     1038.55      953.62     10.31 o
   4   1   0       66.74       70.73      2.31 o
   5   1   0      403.38      427.78      5.23 o
   6   1   0       82.59       95.31      2.44 o
   7   1   0      396.33      396.11      6.41 o
   8   1   0       44.26       37.18      1.96 o
   9   1   0       44.98       40.58      3.35 o
  10   1   0        0.98       -0.99      1.68 o
  11   1   0       16.74       10.78      5.50 o
  12   1   0        0.00       -4.82      4.82 o
 -11   2   0        2.16        3.21      5.27 o
 -10   2   0        7.24        8.03      5.27 o
  -9   2   0       11.01        8.03      4.82 o
  -8   2   0        6.96        4.30      3.34 o
  -7   2   0      494.36      474.09     12.96 o
  -6   2   0       76.35       79.84      1.52 o
  -5   2   0      286.19      283.73      3.15 o
  -4   2   0      616.41      644.59      5.67 o
  -3   2   0     1581.45     1649.08     13.34 o
  -2   2   0        2.80        5.26      0.42 o
  -1   2   0      303.95      279.84      3.39 o
   0   2   0       11.99       10.57      0.42 o
   1   2   0      932.99      873.28      8.67 o
   2   2   0     1930.57     1839.34     20.00 o
   3   2   0      145.36      131.23      2.06 o
   4   2   0     1365.31     1315.28     12.86 o
   5   2   0      457.79      471.35      5.73 o
   6   2   0        3.90        2.79      0.48 o
   7   2   0       39.13       33.07      1.30 o
   8   2   0       19.03       19.25      1.53 o
   9   2   0       47.01       42.54      2.24 o
  10   2   0        0.10       -1.50      1.50 o
  11   2   0        9.01        9.14      2.28 o
  12   2   0        2.25        5.50      5.50 o
 -11   3   0       25.97       33.48      7.11 o
 -10   3   0       15.48        2.06      5.05 o
  -9   3   0        0.71       -1.15      4.36 o
  -8   3   0       33.82       32.65      1.95 o
  -7   3   0       28.48       20.45      1.44 o
  -6   3   0        7.77        7.22      1.01 o
  -5   3   0        0.62        1.59      0.43 o
  -4   3   0       77.40       87.51      1.53 o
  -3   3   0      101.46      112.13      1.88 o
  -2   3   0      323.43      343.41      3.92 o
  -1   3   0      232.58      231.55      2.45 o
   0   3   0        5.15        6.54      0.33 o
   1   3   0     1449.81     1316.37     11.48 o
   2   3   0     1055.24      951.83      9.93 o
   3   3   0      282.95      274.79      2.98 o
   4   3   0      261.72      280.28      3.12 o
   5   3   0       39.65       48.50      1.32 o
   6   3   0       11.73       11.48      1.29 o
   7   3   0      152.68      153.96      2.61 o
   8   3   0      199.06      198.31      3.21 o
   9   3   0       44.02       45.06      2.24 o
  10   3   0        0.04        0.12      1.24 o
  11   3   0        0.52       -2.18      2.18 o
  12   3   0        0.03       -1.46      2.10 o
 -10   4   0       21.63       28.44      6.42 o
  -9   4   0        0.00        6.19      4.59 o
  -8   4   0        0.00       -0.30      1.48 o
  -7   4   0        0.37        0.05      0.92 o
  -6   4   0        9.32        8.64      1.07 o
  -5   4   0        0.03       -0.23      0.56 o
  -4   4   0       16.38       13.45      0.81 o
  -3   4   0       44.83       48.08      1.27 o
  -2   4   0        5.02        4.67      0.51 o
  -1   4   0       82.94       81.70      1.37 o
   0   4   0       63.81       61.47      1.54 o
   1   4   0      332.02      370.57      4.09 o
   2   4   0        0.56        1.42      0.36 o
   3   4   0       40.84       33.20      1.15 o
   4   4   0      299.95      278.40      3.50 o
   5   4   0       60.45       58.05      1.44 o
   6   4   0       26.53       32.15      2.05 o
   7   4   0      432.99      426.79      6.02 o
   8   4   0      325.99      302.95      4.43 o
   9   4   0      104.29       99.21      2.38 o
  10   4   0        6.20        5.97      1.45 o
  11   4   0       19.62       15.88      2.62 o
  12   4   0        0.45        0.93      2.28 o
 -10   5   0        5.54       -1.83      5.27 o
  -9   5   0       19.98       27.98      6.19 o
  -8   5   0       21.49       21.56      5.27 o
  -7   5   0        2.09       -0.50      0.96 o
  -6   5   0        6.08        6.65      1.01 o
  -5   5   0       53.54       50.42      1.79 o
  -4   5   0       19.08       20.55      1.09 o
  -3   5   0      230.91      233.22      4.47 o
  -2   5   0       26.78       30.58      1.10 o
  -1   5   0      263.28      268.44      4.01 o
   0   5   0       40.50       43.05      1.10 o
   1   5   0        0.45        3.05      0.50 o
   2   5   0      932.51      964.79      9.63 o
   3   5   0      275.19      278.49      3.51 o
   4   5   0      801.22      762.26      8.10 o
   5   5   0      143.37      148.06      2.52 o
   6   5   0      302.76      289.07      4.01 o
   7   5   0        0.20       -0.12      1.32 o
   8   5   0       74.93       74.24      2.35 o
   9   5   0        1.41        0.53      0.98 o
  10   5   0        2.38        0.60      1.26 o
  11   5   0        6.50        4.99      2.23 o
  12   5   0        1.26       -2.10      2.10 o
  -9   6   0        1.35        6.19      5.50 o
  -8   6   0        0.01       -3.90      3.90 o
  -7   6   0        3.23        3.09      1.20 o
  -6   6   0        2.36       -0.36      0.95 o
  -5   6   0      169.42      162.17      3.20 o
  -4   6   0      276.46      280.86      4.03 o
  -3   6   0       80.50       82.73      2.09 o
  -2   6   0        1.82        2.26      0.63 o
  -1   6   0        9.66       10.63      0.99 o
   0   6   0      129.68      129.27      2.11 o
   1   6   0       12.91       11.97      0.75 o
   2   6   0        6.77        8.52      0.73 o
   3   6   0      101.12       88.42      1.81 o
   4   6   0      207.31      218.76      3.18 o
   5   6   0       87.93       79.06      1.89 o
   6   6   0      157.32      163.22      2.88 o
   7   6   0       81.88       79.52      2.58 o
   8   6   0       71.65       72.30      2.40 o
   9   6   0       14.89       14.76      1.49 o
  10   6   0        0.05       -1.04      1.04 o
  11   6   0        2.01        1.94      1.53 o
  12   6   0       12.44       15.82      3.44 o
  -8   7   0        0.86        4.59      4.59 o
  -7   7   0        0.23        0.70      1.42 o
  -6   7   0        0.56       -0.83      0.83 o
  -5   7   0       54.40       41.92      2.08 o
  -4   7   0      177.81      170.27      4.92 o
  -3   7   0        7.47        5.35      1.04 o
  -2   7   0       46.75       51.40      1.64 o
  -1   7   0      106.38      110.13      2.55 o
   0   7   0      281.09      266.48      3.58 o
   1   7   0       44.28       47.80      1.38 o
   2   7   0       37.39       31.52      1.24 o
   3   7   0       61.97       57.37      1.61 o
   4   7   0       84.00       85.61      2.24 o
   5   7   0      121.61      122.82      2.79 o
   6   7   0      353.06      356.38      5.40 o
   7   7   0      195.95      210.68      5.74 o
   8   7   0        1.69        2.41      1.13 o
   9   7   0       34.11       33.81      2.17 o
  10   7   0        6.02        7.83      4.01 o
  11   7   0       11.77       15.27      2.25 o
  -6   8   0        0.38        0.34      1.12 o
  -5   8   0        7.83        4.64      1.47 o
  -4   8   0        2.39        2.14      1.19 o
  -3   8   0       78.67       87.08      2.71 o
  -2   8   0       93.25       87.78      2.46 o
  -1   8   0       60.10       56.52      2.05 o
   0   8   0       70.06       70.68      4.15 o
   1   8   0       16.10       16.20      1.04 o
   2   8   0        0.08       -0.53      0.53 o
   3   8   0        0.26       -0.25      0.64 o
   4   8   0       26.86       24.31      1.38 o
   5   8   0       30.19       32.70      1.66 o
   6   8   0       76.48       77.88      2.44 o
   7   8   0        3.84        2.32      1.03 o
   8   8   0        0.17        0.02      1.09 o
   9   8   0       20.61       25.05      1.98 o
  10   8   0       15.15       15.17      2.09 o
  11   8   0       34.74       40.51      3.07 o
  -6   9   0        4.04        1.54      2.01 o
  -5   9   0        1.78        2.14      1.64 o
  -4   9   0       10.61        8.11      1.91 o
  -3   9   0       21.12       20.28      1.99 o
  -2   9   0       20.60       17.13      1.36 o
  -1   9   0      102.61      101.50      2.72 o
   0   9   0        8.51        8.28      1.49 o
   1   9   0       14.39       19.69      1.46 o
   2   9   0       26.79       28.57      1.36 o
   3   9   0        4.64        4.93      0.86 o
   4   9   0      275.92      274.83      4.26 o
   5   9   0       33.76       29.90      1.71 o
   6   9   0        3.99        1.67      1.01 o
   7   9   0        0.42        0.98      1.19 o
   8   9   0       13.61       15.57      1.82 o
   9   9   0       14.68       14.11      1.82 o
  10   9   0        5.08        4.59      2.29 o
  -5  10   0        0.61       -1.40      1.51 o
  -4  10   0        0.15       -1.04      1.47 o
  -3  10   0        0.09        6.65      4.13 o
  -2  10   0        0.07        0.09      1.17 o
  -1  10   0       46.19       49.26      2.15 o
   0  10   0       18.46       16.95      1.53 o
   1  10   0        0.46        1.07      1.22 o
   2  10   0      123.22      120.16      3.14 o
   3  10   0       12.35        9.58      1.10 o
   4  10   0       85.57       91.80      2.46 o
   5  10   0        2.77        0.42      1.49 o
   6  10   0        4.09        2.16      1.14 o
   7  10   0        0.07       -1.07      1.07 o
   8  10   0        2.36        3.08      1.40 o
   9  10   0        2.99        3.71      1.54 o
  -4  11   0        1.41        2.10      1.88 o
  -3  11   0       15.64       20.40      2.77 o
  -2  11   0        1.61        0.84      1.64 o
  -1  11   0        1.49        0.47      1.06 o
   0  11   0        6.75        7.47      1.71 o
   1  11   0       14.18       16.14      1.65 o
   2  11   0        5.82        4.10      1.20 o
   3  11   0        0.11        0.14      1.00 o
   4  11   0        5.68        4.01      1.10 o
   5  11   0        5.81        2.52      1.17 o
   6  11   0        6.47        6.47      1.41 o
   7  11   0        7.54        5.75      1.57 o
   8  11   0        3.45        2.58      1.69 o
  -2  12   0       11.43       19.49      5.73 o
  -1  12   0        1.25        2.21      1.88 o
   0  12   0        7.49        5.57      1.54 o
   1  12   0        0.94       -0.05      1.24 o
   2  12   0       19.07       19.02      1.99 o
   3  12   0        0.75       -0.48      1.15 o
   4  12   0        3.91        6.51      1.57 o
   5  12   0        0.06        0.64      1.38 o
   6  12   0        1.58        3.56      1.62 o
   7  12   0        1.70        2.26      1.56 o
  -6 -12   1        7.27        8.95      1.95 o
  -5 -12   1        1.04        2.98      2.05 o
  -4 -12   1        0.04       -0.95      1.66 o
  -3 -12   1        2.21        3.25      1.38 o
  -2 -12   1        7.57        8.33      1.73 o
  -1 -12   1        3.36        5.84      2.84 o
   0 -12   1        0.01       -1.50      1.50 o
   1 -12   1        5.35        4.82      5.05 o
  -8 -11   1        0.02       -0.54      1.43 o
  -7 -11   1        0.20       -1.21      1.28 o
  -6 -11   1       19.03       20.95      2.94 o
  -5 -11   1        0.00       -0.96      0.96 o
  -4 -11   1       15.62       14.01      1.50 o
  -3 -11   1        0.09       -0.66      1.08 o
  -2 -11   1        2.41        1.94      1.21 o
  -1 -11   1        1.86        2.70      1.28 o
   0 -11   1        1.77        1.38      1.22 o
   1 -11   1        1.86        0.27      1.15 o
   2 -11   1        1.11        0.65      1.68 o
   3 -11   1        0.00       -0.13      2.98 o
  -9 -10   1        5.76        4.84      2.10 o
  -8 -10   1        0.02       -0.31      1.33 o
  -7 -10   1        1.90        1.89      1.38 o
  -6 -10   1       20.42       23.20      2.96 o
  -5 -10   1        1.47       -0.13      0.83 o
  -4 -10   1      136.79      135.15      3.00 o
  -3 -10   1        3.44        2.38      1.00 o
  -2 -10   1        9.62        8.70      1.30 o
  -1 -10   1      135.33      141.40      3.50 o
   0 -10   1        0.64        0.18      0.95 o
   1 -10   1        0.01       -0.36      0.89 o
   2 -10   1        0.21        0.74      1.00 o
   3 -10   1        3.58        5.10      2.41 o
   4 -10   1        1.16        0.28      1.68 o
   5 -10   1        0.30       -0.84      1.69 o
 -10  -9   1        8.80        8.15      1.75 o
  -9  -9   1        0.41       -0.82      1.29 o
  -8  -9   1       57.88       61.98      5.77 o
  -7  -9   1       36.21       37.16      2.01 o
  -6  -9   1        1.23        1.00      1.13 o
  -5  -9   1       44.08       44.41      1.76 o
  -4  -9   1      186.61      182.03      3.37 o
  -3  -9   1       85.16       83.12      2.25 o
  -2  -9   1        0.02        0.08      0.69 o
  -1  -9   1       92.22       92.83      2.71 o
   0  -9   1        0.95        1.22      0.87 o
   1  -9   1        5.96        4.14      1.06 o
   2  -9   1        8.55        7.05      1.13 o
   3  -9   1        3.14        3.34      1.45 o
   4  -9   1       21.30       25.72      2.24 o
   5  -9   1       12.66       11.21      3.33 o
   6  -9   1        4.48        0.23      2.06 o
 -10  -8   1       13.95       16.25      1.93 o
  -9  -8   1        7.24        5.81      1.52 o
  -8  -8   1       84.24       86.34      3.11 o
  -7  -8   1        3.70        3.13      1.13 o
  -6  -8   1        2.94        2.08      0.92 o
  -5  -8   1       85.64       89.79      2.23 o
  -4  -8   1       50.46       52.14      1.77 o
  -3  -8   1       20.44       13.05      1.05 o
  -2  -8   1       80.88       84.72      2.07 o
  -1  -8   1        0.34       -0.43      0.62 o
   0  -8   1      245.73      231.12      3.51 o
   1  -8   1      234.15      227.24      4.11 o
   2  -8   1       12.82       13.24      2.23 o
   3  -8   1      161.08      156.35      4.24 o
   4  -8   1        1.56       -0.07      1.34 o
   5  -8   1       66.91       75.98      3.19 o
   6  -8   1        1.48        1.61      1.26 o
   7  -8   1        0.04        0.46      1.83 o
 -11  -7   1       26.27       40.36      8.14 o
 -10  -7   1       15.82       17.34      1.84 o
  -9  -7   1       30.56       36.23      2.20 o
  -8  -7   1       11.77       12.17      1.52 o
  -7  -7   1        6.78        5.08      2.12 o
  -6  -7   1       30.03       34.10      1.70 o
  -5  -7   1      152.41      149.94      2.78 o
  -4  -7   1      164.19      165.74      2.85 o
  -3  -7   1        9.87       10.89      0.97 o
  -2  -7   1        0.65        0.39      0.56 o
  -1  -7   1        1.33        1.31      0.57 o
   0  -7   1      286.73      276.88      3.77 o
   1  -7   1      543.47      512.03      6.00 o
   2  -7   1       37.23       33.66      1.92 o
   3  -7   1       94.80       89.19      3.21 o
   4  -7   1       59.13       51.93      2.38 o
   5  -7   1        0.06       -0.42      1.36 o
   6  -7   1        0.09        0.27      0.97 o
   7  -7   1        2.81        1.42      1.72 o
   8  -7   1        0.84        5.96      5.05 o
 -11  -6   1        0.01       -0.82      1.43 o
 -10  -6   1        0.77       -0.08      1.11 o
  -9  -6   1       32.68       34.25      2.61 o
  -8  -6   1       12.36       13.89      1.98 o
  -7  -6   1        2.82        3.45      1.09 o
  -6  -6   1       52.39       54.50      2.05 o
  -5  -6   1       78.26       81.16      2.21 o
  -4  -6   1      421.82      400.80      4.92 o
  -3  -6   1       41.39       44.06      1.37 o
  -2  -6   1        4.08        3.51      0.57 o
  -1  -6   1      251.67      241.79      3.32 o
   0  -6   1       69.39       83.06      1.72 o
   1  -6   1       42.41       38.39      1.61 o
   2  -6   1      203.21      194.01      2.64 o
   3  -6   1       18.31       16.61      1.23 o
   4  -6   1       38.06       42.63      1.57 o
   5  -6   1       81.74       69.56      2.56 o
   6  -6   1       16.32       12.29      1.64 o
   7  -6   1        4.25        4.36      1.51 o
   8  -6   1        0.57       -2.52      4.13 o
   9  -6   1       49.57       51.37      7.57 o
 -12  -5   1       18.43       18.92      4.36 o
 -11  -5   1        1.36        1.38      2.06 o
 -10  -5   1       15.53       17.84      1.62 o
  -9  -5   1      156.44      168.46      3.23 o
  -8  -5   1        0.93       -0.83      0.83 o
  -7  -5   1      175.74      175.75      3.47 o
  -6  -5   1      137.13      132.88      2.51 o
  -5  -5   1      424.82      415.12      5.10 o
  -4  -5   1      300.77      288.73      3.74 o
  -3  -5   1       33.12       26.34      1.06 o
  -2  -5   1      773.46      802.59      8.28 o
  -1  -5   1      235.50      274.88      3.45 o
   0  -5   1      647.54      654.21      6.89 o
   1  -5   1      110.27      117.92      1.80 o
   2  -5   1       16.52       20.56      0.84 o
   3  -5   1      679.20      663.77      7.40 o
   4  -5   1       21.65       18.59      1.13 o
   5  -5   1       45.35       42.22      1.60 o
   6  -5   1        4.01        3.68      1.15 o
   7  -5   1        0.25       -1.09      1.09 o
   8  -5   1       23.33       28.03      2.62 o
   9  -5   1       11.34        8.03      5.27 o
  10  -5   1       26.51       39.90      7.11 o
 -12  -4   1       13.11       10.70      2.67 o
 -11  -4   1       19.13       14.15      4.36 o
 -10  -4   1        1.01        2.94      1.26 o
  -9  -4   1       60.59       55.18      2.19 o
  -8  -4   1       27.45       29.27      1.62 o
  -7  -4   1      138.48      131.73      2.85 o
  -6  -4   1       82.89       85.86      2.19 o
  -5  -4   1        0.00        0.18      0.52 o
  -4  -4   1      112.53      130.74      2.11 o
  -3  -4   1      146.06      150.42      1.99 o
  -2  -4   1        0.38        0.82      0.36 o
  -1  -4   1      312.22      303.79      3.54 o
   0  -4   1       15.78       11.69      0.59 o
   1  -4   1       11.33       10.52      0.56 o
   2  -4   1     1130.87     1122.78     10.96 o
   3  -4   1      296.80      292.40      3.29 o
   4  -4   1       65.18       62.36      1.72 o
   5  -4   1       97.26       93.28      1.88 o
   6  -4   1       77.60       71.58      2.23 o
   7  -4   1        0.41        0.40      1.19 o
   8  -4   1       19.80       18.56      2.23 o
   9  -4   1        0.14       -4.36      4.36 o
  10  -4   1        0.00        4.36      5.27 o
 -12  -3   1        0.24        1.24      2.29 o
 -11  -3   1       41.33       44.40      4.82 o
 -10  -3   1       38.21       31.86      2.95 o
  -9  -3   1       57.55       55.79      1.79 o
  -8  -3   1        2.80        1.11      0.74 o
  -7  -3   1      227.03      226.68      3.34 o
  -6  -3   1       12.43       15.40      1.06 o
  -5  -3   1       82.55      106.57      2.18 o
  -4  -3   1       83.74       69.23      1.49 o
  -3  -3   1      796.96      748.64      6.93 o
  -2  -3   1       71.33       60.32      1.37 o
  -1  -3   1      258.38      247.95      2.92 o
   0  -3   1      131.56      149.36      1.87 o
   1  -3   1       98.80       97.62      1.40 o
   2  -3   1      377.12      341.44      3.50 o
   3  -3   1     1607.79     1756.24     15.40 o
   4  -3   1      106.80       97.08      1.64 o
   5  -3   1      276.34      280.50      3.00 o
   6  -3   1       20.36       23.85      1.22 o
   7  -3   1      114.10      124.66      3.18 o
   8  -3   1       49.71       41.57      2.83 o
   9  -3   1        5.01        2.97      1.88 o
  10  -3   1        0.78        6.19      5.27 o
  11  -3   1       24.82       19.26      6.65 o
 -12  -2   1        5.59        8.26      5.96 o
 -11  -2   1        5.11        5.24      2.07 o
 -10  -2   1        0.25       -0.53      1.68 o
  -9  -2   1        2.33        5.77      1.15 o
  -8  -2   1       92.94       98.42      2.13 o
  -7  -2   1      184.23      182.05      2.82 o
  -6  -2   1      237.54      230.46      3.13 o
  -5  -2   1       36.79       37.06      1.29 o
  -4  -2   1      683.04      684.39      7.12 o
  -3  -2   1       34.45       28.10      0.76 o
  -2  -2   1      547.01      503.65      4.39 o
  -1  -2   1      332.53      306.22      3.05 o
   0  -2   1       81.02       88.65      1.10 o
   1  -2   1      822.43      765.26      6.86 o
   2  -2   1      336.18      349.67      3.28 o
   3  -2   1      249.18      241.62      2.40 o
   4  -2   1       17.66       22.12      0.77 o
   5  -2   1        3.65        5.70      0.51 o
   6  -2   1       13.89       15.33      0.94 o
   7  -2   1        0.46        1.22      0.91 o
   8  -2   1       75.67       65.08      7.34 o
   9  -2   1        0.26       -1.48      1.48 o
  10  -2   1        0.10        0.46      4.59 o
  11  -2   1        0.24       -4.82      4.82 o
 -12  -1   1        0.36       -1.15      5.73 o
 -11  -1   1        0.30        0.23      4.59 o
 -10  -1   1       11.37        8.46      4.01 o
  -9  -1   1        0.01       -1.34      1.61 o
  -8  -1   1       96.63       90.13      2.41 o
  -7  -1   1        3.92        2.63      0.89 o
  -6  -1   1       52.22       48.62      1.27 o
  -5  -1   1        0.63        0.01      0.53 o
  -4  -1   1       71.69       73.06      1.54 o
  -3  -1   1      426.21      398.84      4.28 o
  -2  -1   1      692.49      672.61      6.67 o
  -1  -1   1     1879.58     1723.27     17.00 o
   0  -1   1     5242.11     4899.63     36.68 o
   1  -1   1     2239.15     2041.59     23.22 o
   2  -1   1      910.32      847.51     10.80 o
   3  -1   1      113.75      118.76      1.69 o
   4  -1   1      166.03      185.58      2.19 o
   5  -1   1       24.80       22.83      0.75 o
   6  -1   1        9.42        8.72      0.63 o
   7  -1   1      870.30      879.86      8.75 o
   8  -1   1      371.81      359.19      8.58 o
   9  -1   1        2.26        0.93      1.95 o
  10  -1   1        1.86        3.21      4.36 o
  11  -1   1        0.01       -1.61      5.27 o
 -12   0   1       22.94       28.21      7.11 o
 -11   0   1       15.07       17.89      5.73 o
 -10   0   1        3.13        4.59      4.59 o
  -9   0   1       72.46       76.14      2.83 o
  -8   0   1        2.48        0.04      0.96 o
  -7   0   1      270.33      272.19      4.16 o
  -6   0   1        0.05       -0.34      0.59 o
  -5   0   1      276.11      274.53      3.76 o
  -4   0   1      548.94      548.74      5.58 o
  -3   0   1       41.19       42.60      0.80 o
  -2   0   1      257.68      238.91      2.53 o
  -1   0   1     1459.97     1385.53     13.34 o
   0   0   1      826.36      828.30      7.40 o
   1   0   1     8091.31     7551.30     72.64 o
   2   0   1     1246.18     1194.25     10.59 o
   3   0   1        2.38        1.43      0.26 o
   4   0   1      750.77      817.77      8.29 o
   5   0   1        2.13        0.08      0.60 o
   6   0   1      209.29      220.56      3.04 o
   7   0   1       18.30       20.84      1.09 o
   8   0   1      299.80      303.74      7.49 o
   9   0   1        0.44       -1.81      1.83 o
  10   0   1        1.95       -3.90      3.90 o
  11   0   1        0.86        1.61      5.05 o
  12   0   1       12.56       10.55      6.42 o
 -12   1   1       11.41       13.76      6.42 o
 -11   1   1       19.39       18.58      5.96 o
 -10   1   1        1.80        2.29      4.36 o
  -9   1   1        0.02       -1.48      1.48 o
  -8   1   1      147.16      129.94      7.65 o
  -7   1   1      269.98      272.68      4.18 o
  -6   1   1      199.21      209.39      3.24 o
  -5   1   1      184.51      181.44      2.78 o
  -4   1   1     1632.74     1676.31     17.97 o
  -3   1   1      253.52      252.45      4.04 o
  -2   1   1     3692.87     3638.54     37.97 o
  -1   1   1      837.71      852.74     10.49 o
   0   1   1     1800.52     1904.65     23.09 o
   1   1   1      229.97      243.70      2.58 o
   2   1   1        5.79       12.45      1.17 o
   3   1   1       82.20       82.73      1.45 o
   4   1   1      560.29      573.67      6.74 o
   5   1   1      101.68      106.56      2.01 o
   6   1   1       50.01       57.65      1.66 o
   7   1   1       15.93       14.45      1.42 o
   8   1   1        0.55       -1.37      1.37 o
   9   1   1      108.08      113.25      3.36 o
  10   1   1       75.68       75.40      4.85 o
  11   1   1        0.20        1.61      4.59 o
  12   1   1       15.28        2.29      5.73 o
 -11   2   1        1.05       -0.69      5.05 o
 -10   2   1       32.66       28.44      6.19 o
  -9   2   1        0.57        0.19      1.66 o
  -8   2   1       11.27        9.78      1.68 o
  -7   2   1      616.39      661.18     16.26 o
  -6   2   1      330.62      320.40      4.43 o
  -5   2   1      312.68      317.53      3.57 o
  -4   2   1      918.19     1005.53      9.66 o
  -3   2   1      329.40      348.12      3.40 o
  -2   2   1        4.97        4.50      0.46 o
  -1   2   1       22.66       28.24      0.83 o
   0   2   1     1090.16     1094.88      9.49 o
   1   2   1     6352.68     6036.77     48.60 o
   2   2   1     2208.92     2060.57     21.13 o
   3   2   1      729.33      678.17      6.57 o
   4   2   1       65.38       67.02      1.12 o
   5   2   1     2158.06     2274.27     19.64 o
   6   2   1       54.42       57.55      1.49 o
   7   2   1      237.53      227.89      3.79 o
   8   2   1       14.86       17.34      2.28 o
   9   2   1       96.97      100.62      3.13 o
  10   2   1        0.69       -1.41      1.41 o
  11   2   1        2.66        2.61      1.90 o
  12   2   1       20.08       18.12      6.65 o
 -10   3   1       10.44        8.71      5.50 o
  -9   3   1        9.85        8.71      4.59 o
  -8   3   1      139.03      122.70      5.46 o
  -7   3   1      255.66      230.82      4.34 o
  -6   3   1      151.33      149.60      3.33 o
  -5   3   1      204.58      192.95      2.72 o
  -4   3   1        0.95        0.56      0.43 o
  -3   3   1     1576.42     1684.10     15.01 o
  -2   3   1      180.63      163.75      2.18 o
  -1   3   1      865.13      843.53      9.20 o
   0   3   1     5176.13     5121.95     50.86 o
   1   3   1      364.90      372.32      3.14 o
   2   3   1      262.66      248.17      2.88 o
   3   3   1        0.59        3.50      0.38 o
   4   3   1      307.56      298.29      6.52 o
   5   3   1       36.14       31.19      2.48 o
   6   3   1      177.39      195.70      2.56 o
   7   3   1       51.33       55.74      1.60 o
   8   3   1      255.64      249.82      4.24 o
   9   3   1       12.40       11.90      1.53 o
  10   3   1       22.67       20.90      2.66 o
  11   3   1        9.22       14.67      2.60 o
  12   3   1        1.74        1.37      2.31 o
  -9   4   1        4.83        2.98      4.59 o
  -8   4   1        3.21        3.75      1.44 o
  -7   4   1       17.21       18.16      1.40 o
  -6   4   1      217.24      205.33      3.83 o
  -5   4   1       55.88       58.37      1.71 o
  -4   4   1       22.72       23.50      0.87 o
  -3   4   1      223.74      223.58      2.96 o
  -2   4   1      879.94      894.80      9.14 o
  -1   4   1       45.72       45.67      1.08 o
   0   4   1      312.11      293.03      3.04 o
   1   4   1       71.55       60.87      1.15 o
   2   4   1       43.24       35.47      1.22 o
   3   4   1        0.03        0.08      0.36 o
   4   4   1      922.57      962.56      8.98 o
   5   4   1       27.26       30.16      0.93 o
   6   4   1       17.09       21.38      1.03 o
   7   4   1      136.33      127.77      2.74 o
   8   4   1       50.49       47.68      1.68 o
   9   4   1      103.25       99.55      3.24 o
  10   4   1        0.04       -1.29      1.76 o
  11   4   1        1.41        1.37      3.67 o
  12   4   1        5.69       10.74      3.55 o
 -10   5   1        0.25       -0.92      5.27 o
  -9   5   1       26.60       35.78      6.42 o
  -8   5   1        3.38        4.68      1.65 o
  -7   5   1       37.22       44.84      2.68 o
  -6   5   1      141.58      132.66      2.83 o
  -5   5   1        0.00        0.15      0.86 o
  -4   5   1        0.37       -0.89      0.89 o
  -3   5   1       22.40       23.06      1.43 o
  -2   5   1       25.12       22.50      1.19 o
  -1   5   1       48.03       43.01      1.13 o
   0   5   1       58.10       53.04      1.09 o
   1   5   1       30.32       26.84      0.86 o
   2   5   1     1110.66     1112.46     10.94 o
   3   5   1       87.25       83.16      1.59 o
   4   5   1      513.66      532.03      5.92 o
   5   5   1       14.77       12.81      0.84 o
   6   5   1      169.84      184.07      2.88 o
   7   5   1        5.32        5.08      0.98 o
   8   5   1        4.44        2.66      0.87 o
   9   5   1      162.62      161.20      4.14 o
  10   5   1        0.96       -1.28      1.54 o
  11   5   1        1.45        1.45      1.46 o
  12   5   1        1.27        3.98      5.50 o
  -9   6   1        1.09       -4.36      4.36 o
  -8   6   1        0.09        2.36      1.95 o
  -7   6   1       14.90       18.63      1.87 o
  -6   6   1        6.66        2.44      1.09 o
  -5   6   1       67.60       55.85      1.98 o
  -4   6   1       65.85       65.71      2.30 o
  -3   6   1        3.40        2.47      0.64 o
  -2   6   1        1.38        0.95      0.51 o
  -1   6   1       27.37       31.13      0.92 o
   0   6   1        0.61       -0.20      0.31 o
   1   6   1       98.29       99.97      1.83 o
   2   6   1       20.03       21.03      1.22 o
   3   6   1       84.75       81.66      1.73 o
   4   6   1       31.87       31.06      1.25 o
   5   6   1       18.92       19.86      1.06 o
   6   6   1       52.85       57.19      1.73 o
   7   6   1      145.43      151.30      3.26 o
   8   6   1       17.24       13.27      1.35 o
   9   6   1       18.28       15.86      1.45 o
  10   6   1        8.21        7.65      1.66 o
  11   6   1        1.08        2.50      2.60 o
  12   6   1        0.85        1.61      2.52 o
  -9   7   1        5.64        2.52      5.27 o
  -8   7   1       21.89       25.00      5.96 o
  -7   7   1       11.70       15.96      2.52 o
  -6   7   1       32.48       30.42      1.72 o
  -5   7   1      151.87      133.28      3.31 o
  -4   7   1       76.03       65.08      5.16 o
  -3   7   1        1.10        0.86      0.66 o
  -2   7   1       19.73       21.27      1.24 o
  -1   7   1      228.48      234.35      3.45 o
   0   7   1       44.20       43.57      1.29 o
   1   7   1        9.26       10.32      0.77 o
   2   7   1       64.39       65.25      1.63 o
   3   7   1        2.92        3.11      0.64 o
   4   7   1        2.03        1.21      0.99 o
   5   7   1       61.06       59.82      1.97 o
   6   7   1        3.37        3.55      0.86 o
   7   7   1      302.01      314.85      5.79 o
   8   7   1       47.66       56.07      3.00 o
   9   7   1       34.97       37.43      2.48 o
  10   7   1        2.79        1.38      1.51 o
  11   7   1        0.05        0.01      1.23 o
  -7   8   1        1.12        2.42      4.13 o
  -6   8   1        3.34        6.68      1.83 o
  -5   8   1        1.71        1.66      1.21 o
  -4   8   1       35.72       40.98      2.31 o
  -3   8   1      146.96      146.78      6.16 o
  -2   8   1        0.28        0.37      0.76 o
  -1   8   1      159.16      157.72      3.23 o
   0   8   1       25.79       25.85      1.46 o
   1   8   1        2.47        1.75      0.65 o
   2   8   1        2.64        1.88      0.69 o
   3   8   1       20.54       22.03      1.14 o
   4   8   1       79.76       85.10      2.08 o
   5   8   1        3.80        2.24      0.88 o
   6   8   1       37.77       31.32      2.15 o
   7   8   1        0.39        0.57      1.16 o
   8   8   1       23.04       18.90      1.77 o
   9   8   1       46.53       48.92      2.83 o
  10   8   1        3.87        3.09      2.06 o
  11   8   1       11.24       14.37      2.52 o
  -7   9   1       11.43       19.01      3.90 o
  -6   9   1        0.66       -1.99      3.78 o
  -5   9   1       11.01       10.61      1.59 o
  -4   9   1        0.72       -0.69      1.18 o
  -3   9   1       24.44       20.02      1.95 o
  -2   9   1       48.06       44.50      1.88 o
  -1   9   1      101.69      100.85      2.72 o
   0   9   1      291.62      291.80      4.91 o
   1   9   1        1.41        1.00      0.81 o
   2   9   1        0.75       -0.07      0.62 o
   3   9   1       36.76       38.59      1.54 o
   4   9   1        0.03       -0.64      0.64 o
   5   9   1        5.02        7.24      1.10 o
   6   9   1       21.67       18.42      1.42 o
   7   9   1        8.71        6.49      1.88 o
   8   9   1       24.50       22.69      3.24 o
   9   9   1       56.47       68.88      5.75 o
  10   9   1        1.72        1.21      1.53 o
  -6  10   1        1.79       -1.16      2.75 o
  -5  10   1        7.99        3.07      2.36 o
  -4  10   1        6.79        6.71      1.87 o
  -3  10   1        4.38        4.36      1.66 o
  -2  10   1       28.26       31.04      2.38 o
  -1  10   1       14.14       12.37      1.33 o
   0  10   1        1.33        1.48      0.93 o
   1  10   1       16.31       19.81      1.52 o
   2  10   1       28.27       30.26      1.92 o
   3  10   1       22.59       19.98      1.70 o
   4  10   1        5.22        6.28      1.11 o
   5  10   1        0.36        1.44      0.99 o
   6  10   1       20.79       20.50      1.64 o
   7  10   1        2.76        0.70      2.27 o
   8  10   1       36.20       34.51      2.57 o
   9  10   1        0.04       -1.61      1.61 o
  10  10   1       11.84        8.26      3.21 o
  -4  11   1       13.60       17.71      2.65 o
  -3  11   1       51.13       61.90      3.71 o
  -2  11   1        6.77        6.27      1.87 o
  -1  11   1        0.64        1.68      1.64 o
   0  11   1        7.69        3.30      1.20 o
   1  11   1       12.79       11.09      1.47 o
   2  11   1       55.93       61.38      2.46 o
   3  11   1        4.27        5.88      1.27 o
   4  11   1        2.05        1.47      1.01 o
   5  11   1       23.36       24.62      1.83 o
   6  11   1        1.14        0.52      1.31 o
   7  11   1       23.70       27.53      2.20 o
   8  11   1        0.14        1.38      1.47 o
  -2  12   1       11.43       13.84      2.75 o
  -1  12   1       35.61       39.11      5.39 o
   0  12   1       22.27       26.84      2.10 o
   1  12   1       20.82       19.94      2.32 o
   2  12   1        0.08        0.97      1.15 o
   3  12   1        4.05        5.09      1.50 o
   4  12   1        0.04        0.97      1.42 o
   5  12   1        7.82        6.10      1.58 o
   6  12   1        9.18        6.85      1.78 o
   7  12   1        5.95        5.86      1.68 o
   1  13   1        2.50        2.06      2.29 o
   2  13   1        3.94        2.75      2.06 o
   3  13   1        0.42        0.46      2.06 o
   4  13   1        0.00        0.46      2.29 o
  -4 -12   2        2.17        2.75      2.06 o
  -3 -12   2        0.55       -1.38      1.83 o
  -2 -12   2        0.12        0.31      1.85 o
  -1 -12   2       15.03       17.66      2.98 o
  -7 -11   2        1.73        0.45      1.46 o
  -6 -11   2        3.60        2.89      1.44 o
  -5 -11   2        0.55        1.80      1.13 o
  -4 -11   2        5.00        7.44      1.72 o
  -3 -11   2        4.80        5.80      1.44 o
  -2 -11   2        1.79        0.88      1.23 o
  -1 -11   2        3.16        3.06      1.29 o
   0 -11   2       24.00       25.52      3.82 o
   1 -11   2        1.45        1.47      1.30 o
   2 -11   2        2.89        2.90      1.88 o
  -8 -10   2       10.78       13.55      1.97 o
  -7 -10   2        4.79        5.10      1.36 o
  -6 -10   2       30.34       29.60      3.11 o
  -5 -10   2        0.21        0.72      0.92 o
  -4 -10   2        1.75        0.72      0.93 o
  -3 -10   2        7.94        9.35      1.16 o
  -2 -10   2        0.23        0.12      0.96 o
  -1 -10   2       37.15       38.68      2.01 o
   0 -10   2       11.76       11.73      1.56 o
   1 -10   2        3.13        1.42      1.14 o
   2 -10   2       15.38       17.08      2.35 o
   3 -10   2       21.69       26.69      3.21 o
   4 -10   2       43.34       51.33      6.77 o
  -9  -9   2        0.05       -1.28      1.28 o
  -8  -9   2        0.83       -1.25      1.25 o
  -7  -9   2        2.73        2.55      1.14 o
  -6  -9   2       75.90       82.58      2.73 o
  -5  -9   2       10.77        8.68      1.13 o
  -4  -9   2       24.11       20.50      1.38 o
  -3  -9   2       10.17        7.22      1.01 o
  -2  -9   2       48.26       46.67      2.12 o
  -1  -9   2        4.78        3.55      1.29 o
   0  -9   2       53.99       49.00      2.08 o
   1  -9   2       20.73       19.26      1.53 o
   2  -9   2        5.39        3.56      1.06 o
   3  -9   2        0.02       -0.88      0.88 o
   4  -9   2       27.45       35.22      4.13 o
   5  -9   2        5.45        4.17      1.87 o
   6  -9   2       22.38       28.67      3.44 o
 -10  -8   2        2.71        1.10      1.42 o
  -9  -8   2       16.19       17.69      1.95 o
  -8  -8   2        7.39        7.45      2.24 o
  -7  -8   2       46.83       55.52      2.24 o
  -6  -8   2        0.28       -0.85      0.85 o
  -5  -8   2       16.38       17.82      1.21 o
  -4  -8   2       50.53       46.03      1.85 o
  -3  -8   2       12.54       10.84      1.12 o
  -2  -8   2      311.82      301.83      4.35 o
  -1  -8   2       18.11       17.88      1.10 o
   0  -8   2        7.37        6.60      0.90 o
   1  -8   2       38.56       34.80      1.75 o
   2  -8   2        2.12        1.54      0.88 o
   3  -8   2        0.86        0.29      0.99 o
   4  -8   2       47.63       51.55      5.61 o
   5  -8   2        9.24       10.37      2.20 o
   6  -8   2        0.64       -0.23      1.83 o
   7  -8   2        0.16       -1.38      1.83 o
 -11  -7   2        4.69        6.97      2.09 o
 -10  -7   2       25.48       34.38      2.34 o
  -9  -7   2       20.26       23.89      2.12 o
  -8  -7   2        8.34        3.61      2.61 o
  -7  -7   2       47.94       53.12      4.04 o
  -6  -7   2        3.22        4.31      1.05 o
  -5  -7   2       29.86       26.74      1.64 o
  -4  -7   2      353.38      349.57      4.75 o
  -3  -7   2       21.43       17.50      1.25 o
  -2  -7   2        0.31        1.45      0.59 o
  -1  -7   2        1.31        0.08      0.98 o
   0  -7   2       58.67       55.63      1.63 o
   1  -7   2      569.42      566.70      6.58 o
   2  -7   2        9.73        7.61      1.07 o
   3  -7   2        0.67       -0.85      0.89 o
   4  -7   2        0.01       -0.86      0.86 o
   5  -7   2        1.62        3.51      2.58 o
   6  -7   2        1.42       -1.25      1.25 o
   7  -7   2        0.09       -1.61      1.61 o
   8  -7   2        6.49        3.67      2.29 o
 -11  -6   2        0.04       -1.83      2.29 o
 -10  -6   2       42.65       50.99      2.59 o
  -9  -6   2        6.84        6.40      1.35 o
  -8  -6   2       13.34       14.97      1.57 o
  -7  -6   2      224.77      234.62      5.35 o
  -6  -6   2       11.54        9.64      1.13 o
  -5  -6   2       16.99       18.06      1.10 o
  -4  -6   2        0.07        0.08      0.57 o
  -3  -6   2       19.12       22.08      1.17 o
  -2  -6   2       27.83       24.42      1.08 o
  -1  -6   2        0.16        0.71      0.52 o
   0  -6   2        3.18        2.01      0.56 o
   1  -6   2        5.27        9.89      1.04 o
   2  -6   2      386.12      367.28      4.26 o
   3  -6   2       53.72       51.38      2.18 o
   4  -6   2       24.46       23.61      1.30 o
   5  -6   2        4.42        5.69      0.95 o
   6  -6   2       71.02       59.90      2.52 o
   7  -6   2        3.83        8.71      4.36 o
   8  -6   2        7.38        6.15      2.09 o
   9  -6   2        0.86       -0.92      5.05 o
 -11  -5   2        0.00        0.00      2.29 o
 -10  -5   2       29.26       29.43      1.89 o
  -9  -5   2        6.70        5.59      1.18 o
  -8  -5   2       93.20       90.87      2.61 o
  -7  -5   2       23.87       28.80      2.71 o
  -6  -5   2     1072.55     1031.77     12.27 o
  -5  -5   2       26.46       29.05      1.11 o
  -4  -5   2        0.07       -0.40      0.50 o
  -3  -5   2       11.11       11.42      0.79 o
  -2  -5   2       66.14       61.36      1.50 o
  -1  -5   2      127.06      129.87      2.15 o
   0  -5   2        0.34       -0.40      0.40 o
   1  -5   2      154.55      142.12      2.11 o
   2  -5   2       17.39       22.00      1.25 o
   3  -5   2      101.36      104.59      2.04 o
   4  -5   2        6.76        5.80      1.04 o
   5  -5   2      481.01      460.85      5.89 o
   6  -5   2       93.59       86.37      2.38 o
   7  -5   2        1.08       -2.06      2.06 o
   8  -5   2        0.14       -1.68      1.68 o
   9  -5   2       32.08       39.22      6.88 o
 -12  -4   2        0.00       -0.51      2.18 o
 -11  -4   2        0.11       -0.44      1.87 o
 -10  -4   2       19.40       15.40      2.00 o
  -9  -4   2        0.01       -0.19      1.09 o
  -8  -4   2       14.31       12.47      1.26 o
  -7  -4   2       36.91       40.11      2.56 o
  -6  -4   2        9.94       11.32      1.08 o
  -5  -4   2      249.93      247.52      3.45 o
  -4  -4   2        7.50        6.95      0.57 o
  -3  -4   2        1.04        0.40      0.37 o
  -2  -4   2      164.53      161.27      2.34 o
  -1  -4   2      534.65      553.29      5.91 o
   0  -4   2       91.23       97.42      1.52 o
   1  -4   2        0.16        1.27      0.44 o
   2  -4   2      195.24      209.25      4.34 o
   3  -4   2       19.01       23.36      1.15 o
   4  -4   2      169.75      175.39      2.53 o
   5  -4   2       82.34       75.35      2.06 o
   6  -4   2       27.71       22.32      1.19 o
   7  -4   2       20.49       21.49      2.36 o
   8  -4   2        1.13        0.09      3.44 o
   9  -4   2        5.58        4.80      1.95 o
  10  -4   2        3.52        4.36      5.50 o
 -12  -3   2       12.87       12.51      2.83 o
 -11  -3   2        0.02        1.72      2.87 o
 -10  -3   2        6.34        5.79      1.66 o
  -9  -3   2       13.36        8.48      2.02 o
  -8  -3   2      108.07      110.79      2.34 o
  -7  -3   2        5.12        4.10      1.03 o
  -6  -3   2       74.86       74.72      2.03 o
  -5  -3   2       28.56       24.57      1.26 o
  -4  -3   2       54.78       44.09      1.08 o
  -3  -3   2        7.27        7.29      0.58 o
  -2  -3   2      733.76      737.48      6.83 o
  -1  -3   2       79.77       66.60      1.11 o
   0  -3   2       43.29       48.41      0.96 o
   1  -3   2      133.72      128.88      1.74 o
   2  -3   2      521.31      550.10      5.37 o
   3  -3   2       29.15       27.12      0.95 o
   4  -3   2      517.50      527.68      5.39 o
   5  -3   2       86.88       92.71      2.29 o
   6  -3   2       25.43       20.31      1.06 o
   7  -3   2        1.30        1.01      2.41 o
   8  -3   2       33.94       36.86      2.80 o
   9  -3   2        3.56        0.55      1.69 o
  10  -3   2       10.85       16.97      5.73 o
 -12  -2   2        0.98       -4.36      5.27 o
 -11  -2   2        4.29        4.51      3.21 o
 -10  -2   2       12.45       12.07      1.83 o
  -9  -2   2       14.23        9.99      1.65 o
  -8  -2   2      198.80      177.19      2.94 o
  -7  -2   2       63.05       62.34      1.65 o
  -6  -2   2       85.56       73.85      1.89 o
  -5  -2   2      579.74      623.26      7.52 o
  -4  -2   2      151.37      166.81      2.69 o
  -3  -2   2      136.41      142.69      2.45 o
  -2  -2   2     2622.95     2632.22     22.43 o
  -1  -2   2     1026.01     1000.90      8.28 o
   0  -2   2     2068.44     1901.32     14.38 o
   1  -2   2       12.35       18.92      0.68 o
   2  -2   2      219.83      244.40      2.67 o
   3  -2   2     2012.98     2013.83     16.08 o
   4  -2   2       13.75       14.56      0.63 o
   5  -2   2       35.84       37.45      0.97 o
   6  -2   2       12.15       11.03      0.67 o
   7  -2   2      189.20      188.66      4.10 o
   8  -2   2        1.27        1.52      1.48 o
   9  -2   2       12.26       10.15      2.07 o
  10  -2   2        2.20        0.32      2.75 o
  11  -2   2        0.88       -3.44      5.27 o
 -12  -1   2       28.43       23.62      6.65 o
 -11  -1   2        1.71       -1.38      4.36 o
 -10  -1   2        0.22       -1.86      1.86 o
  -9  -1   2        6.20        2.09      1.29 o
  -8  -1   2      284.88      284.38      6.75 o
  -7  -1   2       11.71       10.36      1.15 o
  -6  -1   2        0.02       -0.53      0.54 o
  -5  -1   2      221.58      251.47      3.80 o
  -4  -1   2      103.93      107.23      1.96 o
  -3  -1   2       11.20       14.95      0.72 o
  -2  -1   2     4347.64     4081.76     42.32 o
  -1  -1   2     1905.95     1806.32     14.42 o
   0  -1   2      130.17      122.05      1.37 o
   1  -1   2      955.10      941.85      7.76 o
   2  -1   2      259.41      254.93      2.35 o
   3  -1   2      981.48      988.90      7.70 o
   4  -1   2      863.96      902.18      7.67 o
   5  -1   2        2.40        3.19      0.48 o
   6  -1   2        0.82       -0.10      0.58 o
   7  -1   2      179.25      186.71      3.29 o
   8  -1   2      559.32      582.53      9.70 o
   9  -1   2        7.79        0.76      1.85 o
  10  -1   2       34.98       40.85      3.19 o
  11  -1   2        9.92       13.76      5.96 o
 -12   0   2        2.44       -2.75      5.50 o
 -11   0   2       15.58       14.68      5.27 o
 -10   0   2        1.81        0.05      2.41 o
  -9   0   2      138.99      146.28      4.93 o
  -8   0   2      145.49      148.64      3.77 o
  -7   0   2        2.52        2.87      0.84 o
  -6   0   2      247.47      236.61      3.05 o
  -5   0   2       31.89       37.39      0.95 o
  -4   0   2     2657.37     2728.92     25.23 o
  -3   0   2       83.84       82.44      1.17 o
  -2   0   2      425.03      393.24      4.59 o
  -1   0   2        2.26        2.95      0.24 o
   0   0   2     4395.44     4157.07     35.13 o
   1   0   2        5.15        5.59      0.42 o
   2   0   2      309.47      279.50      2.94 o
   3   0   2        2.29        2.29      0.29 o
   4   0   2       52.36       59.73      1.82 o
   5   0   2      409.07      399.12      4.56 o
   6   0   2        0.02       -0.13      0.51 o
   7   0   2        8.78       13.77      2.33 o
   8   0   2       42.78       49.93      1.90 o
   9   0   2        1.81        1.39      1.16 o
  10   0   2       14.96       10.09      4.47 o
  11   0   2        7.51        3.44      4.82 o
  12   0   2       13.53       14.68      6.42 o
 -11   1   2        0.09       -2.06      5.05 o
 -10   1   2        5.31        8.03      4.82 o
  -9   1   2       33.87       33.63     10.21 o
  -8   1   2        3.72        0.68      1.15 o
  -7   1   2      260.32      259.55      4.03 o
  -6   1   2       10.90        9.65      0.96 o
  -5   1   2       78.12       66.67      1.53 o
  -4   1   2       10.01        5.19      0.70 o
  -3   1   2       71.60       75.45      1.34 o
  -2   1   2      231.51      217.36      7.15 o
  -1   1   2      113.18       95.86      1.80 o
   0   1   2      535.96      513.98      7.11 o
   1   1   2       11.39       15.06      0.91 o
   2   1   2      536.92      527.88      6.89 o
   3   1   2      315.12      309.31      4.51 o
   4   1   2      659.20      644.65      7.45 o
   5   1   2        1.30        1.20      0.53 o
   6   1   2      539.28      576.17      7.13 o
   7   1   2       21.64       23.35      1.54 o
   8   1   2        0.18       -0.54      1.49 o
   9   1   2       36.81       32.80      2.43 o
  10   1   2       22.23       23.11      1.90 o
  11   1   2        0.05        2.75      4.82 o
  12   1   2       36.10       32.11      7.34 o
 -11   2   2        0.43        3.90      5.05 o
 -10   2   2        0.07        1.61      4.36 o
  -9   2   2        8.85        9.27      4.01 o
  -8   2   2       42.72       41.18      5.16 o
  -7   2   2      106.99       90.66      2.89 o
  -6   2   2      337.72      339.43      4.64 o
  -5   2   2       27.55       33.20      1.51 o
  -4   2   2       64.72       55.49      1.26 o
  -3   2   2     1177.39     1222.08     13.25 o
  -2   2   2      860.09      874.72      8.76 o
  -1   2   2       15.74       14.52      0.75 o
   0   2   2     1864.77     1913.66     21.02 o
   1   2   2     2308.52     2285.52     28.17 o
   2   2   2      664.92      662.38      6.61 o
   3   2   2       60.14       63.18      1.16 o
   4   2   2       34.41       38.76      1.16 o
   5   2   2     1445.02     1477.84     16.28 o
   6   2   2      340.67      371.70      5.05 o
   7   2   2       64.33       68.72      1.98 o
   8   2   2        0.84       -0.65      0.90 o
   9   2   2       36.92       42.22      2.30 o
  10   2   2       19.61       19.20      2.69 o
  11   2   2        3.89        5.31      1.52 o
  12   2   2        0.31        3.67      5.73 o
 -11   3   2        2.23       -4.59      5.05 o
 -10   3   2       23.72       26.14      6.19 o
  -9   3   2       39.26       56.06      6.08 o
  -8   3   2        1.65        1.98      1.45 o
  -7   3   2      378.32      356.35     22.82 o
  -6   3   2       95.88       95.76      2.57 o
  -5   3   2        6.55        6.74      0.90 o
  -4   3   2      229.97      271.39      4.00 o
  -3   3   2        9.89        9.85      0.69 o
  -2   3   2        3.03        4.88      0.60 o
  -1   3   2      216.30      211.40      2.66 o
   0   3   2       90.61       94.47      1.70 o
   1   3   2      609.77      631.22      7.07 o
   2   3   2     1588.45     1644.39     15.70 o
   3   3   2       14.28       15.29      0.58 o
   4   3   2      429.22      457.26      4.50 o
   5   3   2     1446.88     1489.30     14.45 o
   6   3   2       47.92       48.05      2.38 o
   7   3   2       30.08       26.98      1.42 o
   8   3   2       11.10       13.69      1.49 o
   9   3   2        8.47        5.07      1.45 o
  10   3   2        0.06       -0.88      1.23 o
  11   3   2        0.34       -1.39      1.39 o
  12   3   2       10.03       14.33      2.85 o
 -10   4   2        1.37        0.00      4.82 o
  -9   4   2       12.99       23.94      3.78 o
  -8   4   2       19.37       21.07      4.21 o
  -7   4   2       59.88       52.67      2.74 o
  -6   4   2        0.28        0.96      0.87 o
  -5   4   2        2.30        1.72      0.81 o
  -4   4   2       47.47       45.13      1.41 o
  -3   4   2       92.89       85.24      1.43 o
  -2   4   2     3889.28     4104.05     38.51 o
  -1   4   2      109.28      104.89      1.50 o
   0   4   2      629.57      625.59      5.87 o
   1   4   2      232.91      249.22      2.71 o
   2   4   2     2480.56     2562.05     22.39 o
   3   4   2       22.20       17.46      1.21 o
   4   4   2      294.99      303.37      3.61 o
   5   4   2        7.69        8.43      0.53 o
   6   4   2      102.92       99.76      2.06 o
   7   4   2        4.89        8.68      0.87 o
   8   4   2       28.30       27.43      1.85 o
   9   4   2       55.37       61.12      2.64 o
  10   4   2       12.18        4.65      1.45 o
  11   4   2       16.98       16.25      1.98 o
  12   4   2       14.50       15.26      2.85 o
 -10   5   2        0.45       -3.21      4.82 o
  -9   5   2        0.81        1.30      2.98 o
  -8   5   2        0.04       -1.31      1.31 o
  -7   5   2      245.72      224.44      8.83 o
  -6   5   2      133.62      135.78      3.35 o
  -5   5   2      149.49      149.26      3.37 o
  -4   5   2        4.03        4.61      0.81 o
  -3   5   2      123.74      140.91      2.85 o
  -2   5   2       95.01      101.93      1.94 o
  -1   5   2      404.17      437.54      4.99 o
   0   5   2        5.44        6.29      0.42 o
   1   5   2       49.11       52.95      1.09 o
   2   5   2       20.49       18.18      0.73 o
   3   5   2       18.37       15.91      0.76 o
   4   5   2       18.69       22.97      0.96 o
   5   5   2       16.86       18.68      0.95 o
   6   5   2      170.18      170.83      3.01 o
   7   5   2        5.87        3.32      0.96 o
   8   5   2       78.14       71.44      2.42 o
   9   5   2      126.73      140.35      3.95 o
  10   5   2       33.35       34.37      2.36 o
  11   5   2        0.55       -0.76      1.40 o
  12   5   2        1.56       -0.25      2.29 o
  -9   6   2        0.67        1.61      5.05 o
  -8   6   2        9.26        9.12      2.88 o
  -7   6   2       20.12       24.51      2.33 o
  -6   6   2       36.42       46.21      3.74 o
  -5   6   2        6.86       13.44      1.41 o
  -4   6   2       11.86       11.76      1.10 o
  -3   6   2        2.42        1.82      0.55 o
  -2   6   2       38.91       42.41      2.59 o
  -1   6   2      106.98      106.71      1.66 o
   0   6   2      187.74      181.74      2.34 o
   1   6   2        0.03        0.02      0.35 o
   2   6   2      272.75      306.66      3.45 o
   3   6   2      333.67      343.72      4.47 o
   4   6   2       20.61       19.14      0.96 o
   5   6   2       44.78       47.24      1.49 o
   6   6   2       86.68       91.32      2.00 o
   7   6   2        4.12        4.26      1.33 o
   8   6   2       18.38       19.13      2.32 o
   9   6   2       13.82       15.69      1.46 o
  10   6   2        1.38       -0.10      1.36 o
  11   6   2        0.44       -1.46      1.46 o
  12   6   2        3.23        2.49      2.52 o
  -9   7   2        6.27        5.27      5.27 o
  -8   7   2        3.41        3.79      1.96 o
  -7   7   2        1.15        0.12      1.44 o
  -6   7   2       10.04       14.18      1.82 o
  -5   7   2       35.73       34.15      1.67 o
  -4   7   2        2.02        0.01      0.81 o
  -3   7   2      240.42      224.37      4.81 o
  -2   7   2       19.77       27.46      1.96 o
  -1   7   2      116.61      127.86      2.35 o
   0   7   2      200.62      211.10      2.73 o
   1   7   2       25.93       27.11      1.22 o
   2   7   2       66.66       72.75      1.69 o
   3   7   2        2.19        0.55      0.83 o
   4   7   2       26.36       30.89      1.42 o
   5   7   2       62.42       63.67      1.97 o
   6   7   2       18.62       17.49      1.27 o
   7   7   2      126.69      124.62      4.52 o
   8   7   2        2.31        4.76      1.26 o
   9   7   2        0.02       -1.52      1.66 o
  10   7   2       58.25       63.61      4.02 o
  11   7   2        0.02       -0.92      1.62 o
  -8   8   2        2.61        2.72      2.50 o
  -7   8   2        0.68        0.07      1.76 o
  -6   8   2       14.15       11.60      1.88 o
  -5   8   2        9.09        7.59      1.22 o
  -4   8   2       22.37       19.82      1.58 o
  -3   8   2       86.05       78.12      2.91 o
  -2   8   2        4.46        3.00      0.82 o
  -1   8   2      378.13      366.48      6.32 o
   0   8   2       29.28       27.72      1.43 o
   1   8   2       18.33       21.64      1.07 o
   2   8   2      397.16      407.75      7.11 o
   3   8   2       23.80       19.98      1.13 o
   4   8   2        2.36        1.80      0.78 o
   5   8   2       27.11       24.31      1.46 o
   6   8   2       12.54       13.12      1.22 o
   7   8   2      183.22      178.93      4.27 o
   8   8   2        0.85        0.37      1.17 o
   9   8   2        7.11        4.89      1.70 o
  10   8   2       12.13       12.23      1.69 o
  11   8   2        3.61        3.92      1.50 o
  -7   9   2        3.15        5.18      4.70 o
  -6   9   2        2.11        2.78      2.12 o
  -5   9   2        0.08        1.29      1.57 o
  -4   9   2       20.65       23.45      2.02 o
  -3   9   2        1.71        1.83      1.20 o
  -2   9   2       46.20       50.46      2.60 o
  -1   9   2        0.49       -0.86      0.86 o
   0   9   2      764.17      776.50      9.95 o
   1   9   2      196.58      197.10      3.80 o
   2   9   2       18.21       18.64      1.12 o
   3   9   2       15.82       15.94      1.34 o
   4   9   2       10.14       11.98      1.21 o
   5   9   2        2.16        0.75      1.06 o
   6   9   2        4.11        4.51      1.01 o
   7   9   2        0.57        1.96      1.12 o
   8   9   2        8.25        7.17      1.47 o
   9   9   2        0.01        0.08      1.38 o
  10   9   2       39.81       43.44      3.00 o
  -6  10   2        0.15       -1.80      2.15 o
  -5  10   2        2.65        3.05      2.42 o
  -4  10   2        5.37        6.39      1.69 o
  -3  10   2       26.36       22.75      2.88 o
  -2  10   2      125.03      129.37      4.79 o
  -1  10   2       18.99       20.51      1.49 o
   0  10   2       12.44       10.96      1.23 o
   1  10   2       69.88       69.64      2.42 o
   2  10   2       27.26       29.62      1.83 o
   3  10   2       22.90       19.51      1.28 o
   4  10   2       39.21       38.65      1.93 o
   5  10   2        5.50        8.59      2.02 o
   6  10   2        0.07        0.30      0.99 o
   7  10   2       27.64       27.48      2.07 o
   8  10   2       17.27       21.17      2.01 o
   9  10   2        1.67        2.26      1.53 o
  10  10   2       23.92       22.60      2.58 o
  -5  11   2        8.28        9.63      3.44 o
  -4  11   2        5.86        5.05      4.59 o
  -3  11   2       14.06       14.48      2.26 o
  -2  11   2       16.86       15.29      2.26 o
  -1  11   2        4.13        3.62      4.01 o
   0  11   2        8.85        9.61      1.56 o
   1  11   2        2.68        0.55      1.06 o
   2  11   2       23.57       21.90      1.67 o
   3  11   2       40.35       42.19      2.11 o
   4  11   2      142.44      146.83      3.97 o
   5  11   2      105.01      115.45      3.34 o
   6  11   2       27.74       25.83      2.07 o
   7  11   2        5.74        5.47      1.48 o
   8  11   2       59.76       66.78      3.12 o
   9  11   2        6.61        5.49      1.93 o
  -3  12   2        0.68        2.29      2.06 o
  -2  12   2        2.42        3.05      1.88 o
  -1  12   2        5.62        7.46      2.18 o
   0  12   2       17.36       22.51      3.21 o
   1  12   2       64.79       76.47      3.10 o
   2  12   2       59.90       73.37      4.87 o
   3  12   2        1.38        2.82      1.75 o
   4  12   2        8.96        8.79      2.29 o
   5  12   2        5.69        3.01      1.69 o
   6  12   2        3.00        6.60      1.60 o
   7  12   2        2.06        2.23      1.91 o
   1  13   2        6.57        6.31      1.65 o
   2  13   2        0.15        1.79      1.38 o
   3  13   2        0.29       -1.15      1.85 o
   4  13   2        0.83       -0.17      1.87 o
   5  13   2        8.31        6.80      2.29 o
  -6 -11   3        0.17       -0.81      1.53 o
  -5 -11   3        0.09       -0.68      1.12 o
  -4 -11   3        0.36        0.63      1.13 o
  -3 -11   3       15.99       13.95      1.85 o
  -2 -11   3        9.49       11.14      1.71 o
  -1 -11   3        1.57        1.15      1.36 o
   0 -11   3        8.41        5.86      1.58 o
   1 -11   3        2.13        4.15      3.10 o
  -8 -10   3        3.92        5.17      1.80 o
  -7 -10   3       26.83       29.11      2.44 o
  -6 -10   3        1.13        1.25      1.08 o
  -5 -10   3        9.73       10.73      1.38 o
  -4 -10   3        0.99        0.03      0.97 o
  -3 -10   3        0.79       -0.40      0.92 o
  -2 -10   3        1.43        1.18      1.20 o
  -1 -10   3        3.85        3.25      1.45 o
   0 -10   3        5.98        7.05      1.37 o
   1 -10   3        0.00        1.44      1.15 o
   2 -10   3        0.57       -0.14      1.15 o
   3 -10   3        0.06        1.45      2.06 o
  -9  -9   3        0.16       -0.64      1.46 o
  -8  -9   3        0.38       -1.27      1.27 o
  -7  -9   3        0.74        2.11      1.08 o
  -6  -9   3        6.55        4.94      1.03 o
  -5  -9   3       31.89       32.37      1.65 o
  -4  -9   3        6.67        5.29      1.10 o
  -3  -9   3        6.19        3.56      0.97 o
  -2  -9   3        2.24        0.56      0.79 o
  -1  -9   3       32.50       27.85      1.70 o
   0  -9   3        1.36        0.38      0.92 o
   1  -9   3       14.27       11.77      1.40 o
   2  -9   3       19.06       14.97      1.46 o
   3  -9   3        9.81       10.41      1.49 o
   4  -9   3        0.93        0.36      1.82 o
   5  -9   3       14.46       17.43      2.98 o
 -10  -8   3        5.61        4.73      1.65 o
  -9  -8   3        1.95        1.54      1.40 o
  -8  -8   3        3.54       10.19      1.63 o
  -7  -8   3        0.56        0.78      1.61 o
  -6  -8   3        6.65        6.96      1.05 o
  -5  -8   3        2.07        0.25      1.10 o
  -4  -8   3       12.85       13.04      1.17 o
  -3  -8   3       30.22       23.92      1.37 o
  -2  -8   3       52.12       50.79      1.80 o
  -1  -8   3      241.06      228.71      3.71 o
   0  -8   3       67.32       64.13      1.92 o
   1  -8   3        0.17       -1.00      1.42 o
   2  -8   3        0.33       -0.38      0.87 o
   3  -8   3        1.70        0.58      0.94 o
   4  -8   3        1.81        1.99      1.16 o
   5  -8   3        1.07       -0.82      1.56 o
   6  -8   3       24.38       22.47      3.21 o
 -10  -7   3        4.61        7.25      1.71 o
  -9  -7   3        0.95        0.05      1.26 o
  -8  -7   3       72.36       80.64      3.02 o
  -7  -7   3       36.38       39.61      2.23 o
  -6  -7   3       92.81       94.28      2.55 o
  -5  -7   3       61.24       57.25      1.98 o
  -4  -7   3      331.07      314.07      4.46 o
  -3  -7   3       63.84       58.50      1.80 o
  -2  -7   3      236.21      211.52      3.40 o
  -1  -7   3       30.47       30.13      1.31 o
   0  -7   3        0.13       -0.16      0.65 o
   1  -7   3        5.57        7.05      0.90 o
   2  -7   3       66.05       61.05      2.93 o
   3  -7   3        0.47       -0.15      0.86 o
   4  -7   3       19.72       19.07      1.45 o
   5  -7   3        1.44        1.42      1.53 o
   6  -7   3       16.79       20.28      2.87 o
   7  -7   3        3.72        5.27      2.29 o
 -11  -6   3        0.00       -2.41      2.41 o
 -10  -6   3        0.00       -1.26      1.26 o
  -9  -6   3        9.93       12.47      1.63 o
  -8  -6   3        1.61        2.13      1.17 o
  -7  -6   3       15.36       16.00      2.88 o
  -6  -6   3      393.85      400.55      7.02 o
  -5  -6   3      142.71      134.36      2.62 o
  -4  -6   3        7.20        6.72      1.02 o
  -3  -6   3        7.89       11.48      0.92 o
  -2  -6   3       21.76       23.42      1.12 o
  -1  -6   3        0.12        0.19      0.59 o
   0  -6   3        8.83       10.08      1.10 o
   1  -6   3      881.18      835.54      9.00 o
   2  -6   3        5.13        4.46      0.88 o
   3  -6   3       85.54       79.79      2.16 o
   4  -6   3        4.70        2.08      0.99 o
   5  -6   3       15.92       13.77      1.21 o
   6  -6   3        9.51        7.74      1.60 o
   7  -6   3       11.84       13.34      2.52 o
   8  -6   3        0.29        0.29      3.44 o
 -11  -5   3        1.17       -0.25      3.67 o
 -10  -5   3        1.24        2.90      1.93 o
  -9  -5   3       32.20       33.45      2.04 o
  -8  -5   3        0.03       -0.92      1.19 o
  -7  -5   3        1.25        0.03      0.92 o
  -6  -5   3      583.67      575.80      7.69 o
  -5  -5   3      295.86      279.08      3.58 o
  -4  -5   3       81.24       85.06      1.73 o
  -3  -5   3       21.97       18.71      0.84 o
  -2  -5   3       11.59        6.97      0.70 o
  -1  -5   3        2.09        1.26      0.50 o
   0  -5   3       33.79       35.78      1.62 o
   1  -5   3       73.33       71.72      1.57 o
   2  -5   3      293.77      287.58      3.55 o
   3  -5   3       30.87       33.59      1.32 o
   4  -5   3        0.58       -0.80      0.80 o
   5  -5   3        1.07        0.47      0.81 o
   6  -5   3        5.64        1.80      1.09 o
   7  -5   3        0.89       -1.59      2.98 o
   8  -5   3        4.11        4.13      2.05 o
   9  -5   3        2.32        3.87      2.29 o
 -11  -4   3        1.46        2.71      1.88 o
 -10  -4   3       28.29       31.69      3.04 o
  -9  -4   3       15.74       14.03      1.41 o
  -8  -4   3        0.15       -0.36      0.86 o
  -7  -4   3      123.82      128.06      2.92 o
  -6  -4   3        5.49        7.02      1.07 o
  -5  -4   3      419.81      400.18      4.87 o
  -4  -4   3        0.98       -0.02      0.48 o
  -3  -4   3        5.76        6.79      0.59 o
  -2  -4   3       40.15       46.58      1.14 o
  -1  -4   3       43.49       44.91      0.98 o
   0  -4   3        8.87       11.73      0.70 o
   1  -4   3      158.06      167.36      2.31 o
   2  -4   3      110.69      111.09      2.05 o
   3  -4   3       69.04       69.71      1.59 o
   4  -4   3      111.50      112.99      2.11 o
   5  -4   3      229.86      223.57      3.57 o
   6  -4   3      117.97      112.31      2.78 o
   7  -4   3       28.98       20.78      2.42 o
   8  -4   3        1.84       -0.20      1.69 o
   9  -4   3        0.03       -0.44      1.90 o
  10  -4   3        1.66        2.75      5.73 o
 -12  -3   3        2.11        4.95      2.57 o
 -11  -3   3        0.00       -1.68      1.68 o
 -10  -3   3        5.52        4.37      2.00 o
  -9  -3   3        7.94        3.88      1.67 o
  -8  -3   3        0.42        0.07      0.83 o
  -7  -3   3        5.47        4.95      1.13 o
  -6  -3   3       77.88       83.63      2.22 o
  -5  -3   3        5.96        3.30      0.68 o
  -4  -3   3      341.49      348.39      4.16 o
  -3  -3   3      349.55      334.71      3.62 o
  -2  -3   3      448.00      413.38      4.25 o
  -1  -3   3     2153.60     2223.71     19.26 o
   0  -3   3      229.30      202.36      2.45 o
   1  -3   3       92.53       89.70      1.50 o
   2  -3   3       20.94       25.06      1.03 o
   3  -3   3      287.32      301.64      3.52 o
   4  -3   3      112.71      124.86      2.10 o
   5  -3   3      100.19       89.37      1.90 o
   6  -3   3      160.37      165.78      4.63 o
   7  -3   3        1.84        2.45      1.21 o
   8  -3   3        0.20       -1.47      1.47 o
   9  -3   3       24.23       28.23      5.73 o
  10  -3   3        7.85       10.28      2.48 o
 -12  -2   3        4.22       12.84      5.96 o
 -11  -2   3        7.92        6.43      1.85 o
 -10  -2   3        5.96        2.57      1.56 o
  -9  -2   3        1.92        0.99      1.33 o
  -8  -2   3      179.16      168.35      3.48 o
  -7  -2   3       45.14       41.86      1.43 o
  -6  -2   3      208.77      204.24      3.49 o
  -5  -2   3       51.61       53.28      1.62 o
  -4  -2   3       29.11       24.85      0.87 o
  -3  -2   3      129.72      145.63      2.09 o
  -2  -2   3        4.92        5.22      0.57 o
  -1  -2   3      152.23      169.14      2.04 o
   0  -2   3     3402.01     3481.13     29.58 o
   1  -2   3        4.76        6.44      0.49 o
   2  -2   3       21.76       26.99      0.89 o
   3  -2   3       18.64       24.30      0.86 o
   4  -2   3        7.04        8.41      0.74 o
   5  -2   3        0.72        0.32      0.62 o
   6  -2   3        2.99        3.66      0.71 o
   7  -2   3       55.44       52.70      2.36 o
   8  -2   3       25.54       28.63      3.10 o
   9  -2   3        2.08        1.53      1.85 o
  10  -2   3        0.23       -1.75      1.91 o
  11  -2   3        6.39       11.01      6.19 o
 -12  -1   3       12.59       13.99      5.96 o
 -11  -1   3        9.36        8.94      4.82 o
 -10  -1   3       14.11        9.13      1.78 o
  -9  -1   3        9.64        7.71      2.29 o
  -8  -1   3      427.27      432.54      7.67 o
  -7  -1   3       57.45       59.68      1.99 o
  -6  -1   3      627.49      593.67      6.45 o
  -5  -1   3        0.23        0.62      0.50 o
  -4  -1   3       50.72       53.47      1.50 o
  -3  -1   3      151.78      137.08      1.86 o
  -2  -1   3     2540.26     2460.66     22.78 o
  -1  -1   3     2073.79     1928.29     16.57 o
   0  -1   3      176.59      191.27      2.00 o
   1  -1   3      225.37      216.54      2.09 o
   2  -1   3        9.77       10.78      0.67 o
   3  -1   3      614.82      645.60      6.11 o
   4  -1   3      433.69      451.05      3.73 o
   5  -1   3      146.91      152.39      1.95 o
   6  -1   3       35.02       34.63      1.30 o
   7  -1   3       67.22       61.62      1.94 o
   8  -1   3       54.44       63.45      2.09 o
   9  -1   3       12.78        8.57      2.21 o
  10  -1   3       12.84       13.16      2.62 o
  11  -1   3        0.23        0.23      5.50 o
 -12   0   3       29.27       30.73      6.88 o
 -11   0   3        0.04        0.92      4.82 o
 -10   0   3       18.44       11.70      2.67 o
  -9   0   3       13.95       13.83      2.31 o
  -8   0   3       37.69       39.25      2.21 o
  -7   0   3        7.53       11.99      1.34 o
  -6   0   3      247.40      244.91      3.11 o
  -5   0   3       77.54       84.01      1.55 o
  -4   0   3     1251.44     1331.19     12.72 o
  -3   0   3      726.26      744.50      8.40 o
  -2   0   3        8.45        7.39      0.35 o
  -1   0   3      757.03      701.42      6.81 o
   0   0   3     2106.43     2101.56     17.94 o
   1   0   3       10.68       19.16      0.52 o
   2   0   3      120.26      129.75      1.41 o
   3   0   3       48.34       52.74      1.00 o
   4   0   3       39.35       41.53      1.15 o
   5   0   3      157.62      170.66      2.44 o
   6   0   3       30.72       32.30      0.99 o
   7   0   3       91.99       91.24      2.39 o
   8   0   3       17.45       18.05      2.66 o
   9   0   3       10.87        7.13      1.22 o
  10   0   3       32.48       30.95      5.27 o
  11   0   3        0.32       -1.91      1.91 o
 -11   1   3        0.16       -0.69      4.82 o
 -10   1   3        0.87       -0.76      1.98 o
  -9   1   3        4.91        7.05      2.18 o
  -8   1   3        4.38        4.51      1.20 o
  -7   1   3       45.32       41.83      2.04 o
  -6   1   3       24.96       23.51      1.09 o
  -5   1   3        0.05       -0.10      0.89 o
  -4   1   3       32.11       27.64      1.49 o
  -3   1   3       69.78       77.90      1.42 o
  -2   1   3      691.59      714.28      7.88 o
  -1   1   3     1406.04     1335.57     19.16 o
   0   1   3     7361.10     7329.59     66.72 o
   1   1   3     6624.97     6690.77     57.07 o
   2   1   3      507.45      467.51      6.88 o
   3   1   3     1396.57     1346.54     16.79 o
   4   1   3      125.07      104.70      2.31 o
   5   1   3      102.09      119.58      2.66 o
   6   1   3        6.08        5.66      0.92 o
   7   1   3      119.75      117.46      3.06 o
   8   1   3        0.28       -1.20      1.28 o
   9   1   3       49.02       45.41      3.46 o
  10   1   3        4.27        2.73      1.37 o
  11   1   3        0.40       -4.01      4.01 o
  12   1   3       12.32       11.70      6.42 o
 -11   2   3        8.45        9.40      5.73 o
 -10   2   3        1.61        3.25      5.05 o
  -9   2   3        8.12        6.38      2.18 o
  -8   2   3       70.98       60.29      7.80 o
  -7   2   3      173.60      167.11      3.82 o
  -6   2   3        0.04       -0.40      0.66 o
  -5   2   3       55.55       53.74      1.32 o
  -4   2   3       63.92       62.03      1.82 o
  -3   2   3       12.64       12.72      0.83 o
  -2   2   3     1669.90     1617.59     22.79 o
  -1   2   3      135.39      121.88      1.81 o
   0   2   3     8872.69     8991.52     84.28 o
   1   2   3    22639.89    22202.24    228.37 o
   2   2   3      488.54      502.71      5.29 o
   3   2   3        5.85        5.00      0.69 o
   4   2   3       41.72       44.47      1.47 o
   5   2   3      250.52      265.89      4.54 o
   6   2   3        9.17       13.78      1.25 o
   7   2   3      184.29      175.22      3.83 o
   8   2   3      107.13       99.63      3.06 o
   9   2   3        8.37        5.38      2.46 o
  10   2   3       61.43       61.41      4.04 o
  11   2   3        5.48        6.61      1.67 o
  12   2   3       15.56        9.40      6.19 o
 -11   3   3       15.49       10.55      5.50 o
 -10   3   3        2.65       -0.68      2.18 o
  -9   3   3       22.27       26.77      6.77 o
  -8   3   3        1.43       -0.10      2.98 o
  -7   3   3      228.74      223.79     13.07 o
  -6   3   3      327.94      306.79     20.98 o
  -5   3   3       22.95       21.79      0.92 o
  -4   3   3      243.97      232.70      3.16 o
  -3   3   3      175.14      188.11      2.46 o
  -2   3   3      836.15      887.37      8.97 o
  -1   3   3       84.83       82.48      1.70 o
   0   3   3     4994.52     5219.61     58.72 o
   1   3   3      624.54      611.21      6.93 o
   2   3   3      762.12      771.20     10.68 o
   3   3   3      223.61      270.40      3.33 o
   4   3   3       30.33       30.05      1.13 o
   5   3   3      633.47      628.11      9.82 o
   6   3   3      413.72      428.06      5.80 o
   7   3   3       89.52       80.59      2.68 o
   8   3   3      124.05      122.58      3.42 o
   9   3   3       10.43        7.50      1.77 o
  10   3   3       20.38       19.37      1.94 o
  11   3   3       23.30       27.66      3.49 o
  12   3   3       16.92       15.93      2.87 o
 -10   4   3       16.37        9.17      5.50 o
  -9   4   3       22.18       26.82      3.05 o
  -8   4   3       45.85       42.18      2.92 o
  -7   4   3        1.14       -0.95      1.62 o
  -6   4   3      206.90      222.20     16.28 o
  -5   4   3       13.82       12.04      2.84 o
  -4   4   3       12.80       19.10      1.52 o
  -3   4   3      396.99      419.65      5.68 o
  -2   4   3      263.34      278.43      3.30 o
  -1   4   3      189.10      215.94      2.32 o
   0   4   3      160.47      169.02      2.50 o
   1   4   3        1.80        2.03      0.38 o
   2   4   3       70.74       81.17      1.35 o
   3   4   3     3143.95     3134.62     29.65 o
   4   4   3      394.31      385.92      4.43 o
   5   4   3        4.15        5.38      0.66 o
   6   4   3      121.59      129.81      2.75 o
   7   4   3       51.58       51.48      2.27 o
   8   4   3      113.35      110.96      3.27 o
   9   4   3       12.03       13.78      1.71 o
  10   4   3        6.16        2.93      2.34 o
  11   4   3        1.23        1.15      1.95 o
  12   4   3        2.04        1.88      1.82 o
 -10   5   3        0.85        0.00      5.05 o
  -9   5   3        1.88        3.11      2.21 o
  -8   5   3        3.00        2.73      1.61 o
  -7   5   3       11.05       11.04      4.59 o
  -6   5   3       88.92       87.22      5.04 o
  -5   5   3       59.61       62.09      1.87 o
  -4   5   3      288.42      297.05      4.28 o
  -3   5   3        1.79        3.09      0.58 o
  -2   5   3       33.37       31.33      0.96 o
  -1   5   3      188.45      181.99      2.23 o
   0   5   3       13.50       15.65      0.67 o
   1   5   3        4.48        4.97      0.56 o
   2   5   3      340.01      357.67      3.84 o
   3   5   3       21.33       25.49      1.13 o
   4   5   3       26.08       26.26      1.11 o
   5   5   3      141.93      143.53      2.33 o
   6   5   3        1.38        2.17      0.56 o
   7   5   3       76.32       78.45      2.62 o
   8   5   3        7.06        5.09      1.26 o
   9   5   3        0.63       -0.34      1.97 o
  10   5   3        0.38       -1.82      1.82 o
  11   5   3        1.98        1.28      1.53 o
  12   5   3        3.47        2.20      1.71 o
  -9   6   3       31.11       44.03      4.82 o
  -8   6   3       11.61       13.56      2.16 o
  -7   6   3        0.13        1.02      1.56 o
  -6   6   3       70.61       71.34      2.89 o
  -5   6   3       22.29       20.80      1.73 o
  -4   6   3       30.50       31.59      1.41 o
  -3   6   3        1.23        0.53      0.68 o
  -2   6   3        9.90       10.42      0.75 o
  -1   6   3        6.35        6.00      0.51 o
   0   6   3        0.46        0.61      0.37 o
   1   6   3       13.81       12.30      0.66 o
   2   6   3       18.01       14.46      0.68 o
   3   6   3      277.03      293.78      3.78 o
   4   6   3        6.89        9.30      0.76 o
   5   6   3      641.85      647.05      7.25 o
   6   6   3       10.18        9.16      0.85 o
   7   6   3      173.84      189.95      4.38 o
   8   6   3      162.50      156.26      3.39 o
   9   6   3      103.82      105.57      7.77 o
  10   6   3       69.64       76.16      3.21 o
  11   6   3        2.22       -1.01      2.30 o
  12   6   3       11.75       11.71      2.14 o
  -9   7   3        0.28        1.94      2.87 o
  -8   7   3       17.93       26.07      3.22 o
  -7   7   3       26.85       36.79      2.79 o
  -6   7   3       40.65       35.57      2.79 o
  -5   7   3       40.49       35.89      2.26 o
  -4   7   3       44.33       37.64      1.65 o
  -3   7   3       25.15       29.45      1.68 o
  -2   7   3      289.48      289.92      6.32 o
  -1   7   3        2.52        2.16      0.79 o
   0   7   3      118.59      116.67      1.89 o
   1   7   3       63.17       64.25      1.40 o
   2   7   3      190.23      193.85      3.04 o
   3   7   3       80.14       89.64      2.46 o
   4   7   3        0.01       -0.11      0.64 o
   5   7   3       45.72       43.63      1.87 o
   6   7   3       60.14       56.34      2.81 o
   7   7   3       18.13       17.68      1.56 o
   8   7   3        5.24        3.45      2.54 o
   9   7   3       62.20       73.20      3.11 o
  10   7   3       18.07       17.12      2.27 o
  11   7   3        0.00       -1.09      1.53 o
  -8   8   3        1.33        1.19      2.39 o
  -7   8   3       15.02       21.48      2.92 o
  -6   8   3        0.14        2.27      1.49 o
  -5   8   3       19.29       23.59      2.04 o
  -4   8   3        1.10        1.12      0.98 o
  -3   8   3       64.47       65.11      2.76 o
  -2   8   3       38.44       46.07      2.06 o
  -1   8   3        4.73        5.10      0.93 o
   0   8   3      101.11      100.24      1.98 o
   1   8   3       57.97       57.20      1.55 o
   2   8   3       77.58       78.35      1.86 o
   3   8   3       20.81       19.56      1.24 o
   4   8   3       39.73       39.15      1.64 o
   5   8   3      135.19      131.53      2.91 o
   6   8   3        4.27        4.28      1.32 o
   7   8   3      270.90      275.88      5.44 o
   8   8   3       92.50       84.59      3.57 o
   9   8   3        0.52       -0.11      1.30 o
  10   8   3        3.24        3.97      1.41 o
  11   8   3        2.52        2.23      1.86 o
  -7   9   3       10.32        8.85      2.67 o
  -6   9   3        0.75        0.65      1.98 o
  -5   9   3       26.74       23.03      2.95 o
  -4   9   3       43.94       49.33      3.00 o
  -3   9   3      181.71      177.61      4.65 o
  -2   9   3       45.77       51.82      3.08 o
  -1   9   3       12.60       15.06      1.49 o
   0   9   3      132.42      135.95      3.10 o
   1   9   3      143.19      146.00      2.69 o
   2   9   3       44.55       46.65      1.62 o
   3   9   3       26.86       25.51      1.57 o
   4   9   3        9.90        8.47      1.10 o
   5   9   3       56.97       55.87      2.05 o
   6   9   3        5.34        2.55      1.62 o
   7   9   3        2.47        4.62      1.20 o
   8   9   3       20.57       19.85      2.09 o
   9   9   3        0.10       -1.21      1.21 o
  10   9   3        7.10        7.10      2.43 o
  -6  10   3        6.19        6.16      2.98 o
  -5  10   3        1.87        4.29      2.33 o
  -4  10   3        2.70        1.24      1.98 o
  -3  10   3        5.00        6.44      1.53 o
  -2  10   3        2.99        0.54      1.20 o
  -1  10   3        4.27        3.66      1.35 o
   0  10   3        0.60        0.01      0.88 o
   1  10   3       14.73       14.58      1.34 o
   2  10   3        1.37       -0.03      1.29 o
   3  10   3       93.94       95.88      3.02 o
   4  10   3      117.77      117.13      2.99 o
   5  10   3       53.48       53.35      2.17 o
   6  10   3        0.07       -0.98      0.98 o
   7  10   3       16.58       19.33      2.09 o
   8  10   3       11.23       12.13      1.95 o
   9  10   3       13.34       12.16      3.10 o
  10  10   3        0.05       -0.13      1.65 o
  -5  11   3        5.06        4.11      2.57 o
  -4  11   3        7.88        6.95      4.47 o
  -3  11   3        7.44        6.05      1.88 o
  -2  11   3       14.25       13.04      3.55 o
  -1  11   3       21.21       19.58      2.39 o
   0  11   3        0.46       -0.64      0.90 o
   1  11   3       16.71       17.37      1.55 o
   2  11   3        0.01       -0.18      1.01 o
   3  11   3       13.88       13.06      2.05 o
   4  11   3       24.15       24.71      1.77 o
   5  11   3       78.05       79.70      2.72 o
   6  11   3        1.63        0.43      1.13 o
   7  11   3       12.60       13.22      1.76 o
   8  11   3        1.15        1.50      2.06 o
   9  11   3       33.02       35.34      2.98 o
  -3  12   3       26.93       21.33      5.96 o
  -2  12   3        0.46       -0.38      1.85 o
  -1  12   3       13.32       10.83      2.26 o
   0  12   3       26.65       31.48      2.95 o
   1  12   3       48.24       58.49      2.81 o
   2  12   3       29.97       29.55      2.16 o
   3  12   3       11.74        9.34      1.89 o
   4  12   3       19.25       18.72      2.21 o
   5  12   3       18.72       19.26      3.41 o
   6  12   3        0.47        0.59      1.28 o
   7  12   3        5.47        5.74      1.68 o
   8  12   3        0.10        0.46      1.62 o
  -1  13   3        5.85        4.59      2.52 o
   0  13   3       14.51       13.99      2.62 o
   1  13   3        0.30        4.53      3.10 o
   2  13   3       13.99       14.97      1.86 o
   3  13   3        0.01        1.01      4.59 o
   4  13   3       23.89       27.10      5.62 o
   5  13   3        1.98        1.43      2.18 o
   6  13   3       17.18       19.69      7.68 o
  -4 -11   4       40.28       44.59      3.10 o
  -3 -11   4       13.48       14.09      2.57 o
  -2 -11   4        0.08        0.98      1.82 o
  -1 -11   4       18.89       22.65      2.77 o
   0 -11   4        2.66        3.39      2.03 o
  -7 -10   4        0.03       -1.71      1.95 o
  -6 -10   4        9.28        9.52      1.53 o
  -5 -10   4        0.22        1.13      1.10 o
  -4 -10   4        4.89        5.08      1.28 o
  -3 -10   4        8.44       10.51      1.37 o
  -2 -10   4        7.50       10.68      1.58 o
  -1 -10   4        1.67        1.51      1.22 o
   0 -10   4        4.94        6.05      1.44 o
   1 -10   4        1.92        2.56      1.37 o
   2 -10   4        4.44        4.81      2.03 o
   3 -10   4        5.02        4.81      2.07 o
  -8  -9   4        0.55        1.35      1.50 o
  -7  -9   4        0.48       -0.93      1.51 o
  -6  -9   4        9.71       11.22      1.39 o
  -5  -9   4       16.61       14.40      1.47 o
  -4  -9   4       14.12       12.75      1.29 o
  -3  -9   4        2.60        0.70      0.89 o
  -2  -9   4        0.24        0.28      0.83 o
  -1  -9   4        2.14        1.61      1.02 o
   0  -9   4        5.18        7.54      1.42 o
   1  -9   4        0.28       -0.37      1.06 o
   2  -9   4        1.07        0.08      1.55 o
   3  -9   4        3.77        1.96      1.38 o
   4  -9   4        1.81        1.61      2.06 o
  -9  -8   4        4.51        5.45      1.65 o
  -8  -8   4        0.30       -0.06      1.32 o
  -7  -8   4       10.03       10.54      1.68 o
  -6  -8   4        2.55        2.39      0.93 o
  -5  -8   4       68.34       69.33      2.13 o
  -4  -8   4       24.79       20.61      1.34 o
  -3  -8   4      103.26       90.46      2.37 o
  -2  -8   4        4.21        2.19      0.84 o
  -1  -8   4       74.54       65.86      2.04 o
   0  -8   4       29.52       27.54      1.68 o
   1  -8   4        5.73        4.53      1.10 o
   2  -8   4        0.38       -0.60      0.96 o
   3  -8   4        0.01       -1.32      1.42 o
   4  -8   4       15.64       11.10      1.54 o
   5  -8   4        2.93        1.15      2.06 o
 -10  -7   4       38.83       50.24      2.89 o
  -9  -7   4        0.54       -0.13      1.31 o
  -8  -7   4       19.59       17.59      1.86 o
  -7  -7   4       23.60       21.20      1.88 o
  -6  -7   4        0.71        0.00      0.80 o
  -5  -7   4       69.96       71.38      2.10 o
  -4  -7   4       24.01       20.66      1.28 o
  -3  -7   4      111.47      107.34      2.45 o
  -2  -7   4        0.01       -0.22      0.70 o
  -1  -7   4      122.91      110.07      2.45 o
   0  -7   4       26.96       25.09      1.41 o
   1  -7   4      171.50      157.86      2.93 o
   2  -7   4        2.68        1.36      1.06 o
   3  -7   4        5.54        2.62      1.04 o
   4  -7   4        1.87        0.10      0.96 o
   5  -7   4        3.13        3.86      1.25 o
   6  -7   4        8.22        7.80      2.52 o
   7  -7   4        1.03       -0.46      2.06 o
 -10  -6   4       13.15       18.11      3.46 o
  -9  -6   4        2.40        0.58      1.25 o
  -8  -6   4      144.19      153.54      4.13 o
  -7  -6   4        2.77       -1.07      1.42 o
  -6  -6   4       30.06       29.02      2.22 o
  -5  -6   4       26.11       26.18      1.53 o
  -4  -6   4      230.39      213.68      3.43 o
  -3  -6   4      181.32      183.26      3.11 o
  -2  -6   4        9.03       11.05      0.97 o
  -1  -6   4      129.34      130.36      2.53 o
   0  -6   4        3.71        5.37      1.11 o
   1  -6   4      179.19      177.81      3.06 o
   2  -6   4      933.23      939.95     10.57 o
   3  -6   4      151.42      144.99      3.23 o
   4  -6   4        1.30       -0.01      0.97 o
   5  -6   4       15.70       15.73      1.69 o
   6  -6   4        0.00       -1.45      1.45 o
   7  -6   4        0.07       -1.68      1.68 o
   8  -6   4        3.33       -0.54      5.96 o
 -11  -5   4       13.87       17.07      2.87 o
 -10  -5   4        0.17       -0.15      1.87 o
  -9  -5   4        9.50        8.98      1.57 o
  -8  -5   4       53.86       59.07      2.54 o
  -7  -5   4        0.49       -0.91      0.91 o
  -6  -5   4       10.51       11.91      1.43 o
  -5  -5   4      329.55      335.86      4.52 o
  -4  -5   4       22.96       19.67      1.09 o
  -3  -5   4       30.83       30.21      1.26 o
  -2  -5   4       42.02       40.98      1.22 o
  -1  -5   4       19.23       17.86      0.89 o
   0  -5   4      143.41      132.10      2.16 o
   1  -5   4       12.42       13.51      0.89 o
   2  -5   4        7.51        9.40      0.90 o
   3  -5   4      515.05      515.64      6.57 o
   4  -5   4        5.22        7.26      1.08 o
   5  -5   4        3.53        2.55      1.07 o
   6  -5   4        0.00       -1.07      1.07 o
   7  -5   4        0.27       -0.86      1.68 o
   8  -5   4        0.31       -2.75      3.21 o
   9  -5   4        0.16       -0.10      3.10 o
 -11  -4   4       23.62       26.55      2.88 o
 -10  -4   4       24.80       34.51      4.84 o
  -9  -4   4        0.20       -0.35      1.06 o
  -8  -4   4       17.25       17.05      1.44 o
  -7  -4   4        0.63       -0.01      0.92 o
  -6  -4   4       53.22       47.15      2.25 o
  -5  -4   4       53.24       47.84      1.53 o
  -4  -4   4      368.48      350.26      4.08 o
  -3  -4   4        0.19       -0.47      0.51 o
  -2  -4   4      220.66      223.14      2.85 o
  -1  -4   4       52.72       58.40      1.21 o
   0  -4   4      350.51      335.28      3.83 o
   1  -4   4       17.98       15.83      0.86 o
   2  -4   4       86.98       85.25      1.92 o
   3  -4   4       72.57       67.49      1.72 o
   4  -4   4       90.81       90.06      2.05 o
   5  -4   4       43.44       44.58      1.95 o
   6  -4   4       75.91       77.39      4.35 o
   7  -4   4        3.63        3.02      1.37 o
   8  -4   4       11.50       15.75      2.57 o
   9  -4   4       14.47       14.90      3.78 o
 -11  -3   4        5.87        5.72      4.17 o
 -10  -3   4        3.23        2.28      1.66 o
  -9  -3   4        0.69       -0.53      2.56 o
  -8  -3   4       95.20       96.77      3.74 o
  -7  -3   4      136.08      142.49      3.07 o
  -6  -3   4        2.87        2.57      0.83 o
  -5  -3   4        6.67        7.54      0.74 o
  -4  -3   4        5.91        6.40      0.67 o
  -3  -3   4       32.75       24.26      0.88 o
  -2  -3   4      300.43      280.63      3.24 o
  -1  -3   4      996.41     1044.50      9.63 o
   0  -3   4      596.61      655.92      5.95 o
   1  -3   4      462.00      449.45      5.10 o
   2  -3   4       50.85       43.81      1.25 o
   3  -3   4        7.54        8.01      0.74 o
   4  -3   4      121.88      130.88      2.25 o
   5  -3   4        5.21        7.06      0.97 o
   6  -3   4       85.50       76.31      2.78 o
   7  -3   4       36.35       36.92      2.54 o
   8  -3   4        8.49        8.35      2.21 o
   9  -3   4        0.01       -1.68      1.68 o
  10  -3   4        0.05       -2.09      2.09 o
 -11  -2   4        8.37        7.98      3.29 o
 -10  -2   4       18.92       23.46      2.26 o
  -9  -2   4      129.62      120.26      3.96 o
  -8  -2   4       26.76       28.41      2.10 o
  -7  -2   4       20.79       17.46      1.95 o
  -6  -2   4      179.85      183.53      3.29 o
  -5  -2   4        0.98        1.64      0.83 o
  -4  -2   4       78.74       78.08      1.55 o
  -3  -2   4        0.59        0.60      0.41 o
  -2  -2   4      355.42      379.07      3.96 o
  -1  -2   4      459.56      488.72      4.88 o
   0  -2   4       32.57       35.11      1.18 o
   1  -2   4      346.18      342.11      3.69 o
   2  -2   4       39.41       50.40      1.20 o
   3  -2   4      417.12      430.00      4.58 o
   4  -2   4       27.87       26.10      1.04 o
   5  -2   4      181.90      184.14      2.69 o
   6  -2   4      316.57      325.98      7.72 o
   7  -2   4        7.95        5.83      1.36 o
   8  -2   4        1.43        1.63      1.37 o
   9  -2   4       20.84       22.26      2.77 o
  10  -2   4        0.33       -2.06      5.50 o
 -11  -1   4        0.70       -2.75      3.78 o
 -10  -1   4        1.56        1.98      1.54 o
  -9  -1   4       33.72       37.84      4.43 o
  -8  -1   4       97.70       84.18      3.56 o
  -7  -1   4        0.56        1.18      0.73 o
  -6  -1   4      204.67      205.93      2.92 o
  -5  -1   4       45.36       41.19      1.44 o
  -4  -1   4      148.08      175.06      2.92 o
  -3  -1   4       71.36       90.09      1.65 o
  -2  -1   4      988.69      959.73      9.42 o
  -1  -1   4     1276.39     1266.53     12.12 o
   0  -1   4       44.03       31.47      0.88 o
   1  -1   4       33.20       35.31      0.85 o
   2  -1   4      213.95      220.65      2.58 o
   3  -1   4      292.04      294.70      3.02 o
   4  -1   4      286.70      304.94      3.32 o
   5  -1   4       13.19       14.90      0.72 o
   6  -1   4      130.79      137.34      2.68 o
   7  -1   4      184.75      200.49      3.25 o
   8  -1   4       32.94       32.82      1.70 o
   9  -1   4        1.77       -1.05      2.18 o
  10  -1   4        5.27        4.43      2.26 o
  11  -1   4       17.87       19.35      3.19 o
 -11   0   4        0.56       -1.21      2.50 o
 -10   0   4        0.36       -1.62      2.64 o
  -9   0   4       51.18       48.25      2.90 o
  -8   0   4      106.73      116.65      3.45 o
  -7   0   4       23.27       21.82      1.76 o
  -6   0   4      282.43      281.63      4.14 o
  -5   0   4      110.60      119.53      2.27 o
  -4   0   4       61.37       55.94      1.42 o
  -3   0   4      159.30      156.82      2.52 o
  -2   0   4      119.96      116.12      1.67 o
  -1   0   4      315.44      302.19      3.40 o
   0   0   4      376.62      365.34      3.97 o
   1   0   4       44.13       51.20      0.96 o
   2   0   4      116.31      114.68      1.37 o
   3   0   4        3.08        2.90      0.42 o
   4   0   4       32.86       31.62      0.88 o
   5   0   4        7.47        6.54      0.68 o
   6   0   4      121.56      115.42      2.53 o
   7   0   4       31.40       32.20      1.60 o
   8   0   4       10.84       15.05      1.60 o
   9   0   4        2.11        1.04      1.12 o
  10   0   4        0.01       -3.67      3.67 o
  11   0   4       16.24       18.73      3.19 o
 -11   1   4        3.59        4.36      4.24 o
 -10   1   4        4.92        1.68      2.29 o
  -9   1   4        2.99        1.30      1.98 o
  -8   1   4       91.75       98.19      3.19 o
  -7   1   4      160.00      151.93      3.81 o
  -6   1   4      119.21      117.02      3.13 o
  -5   1   4      229.02      224.78      3.27 o
  -4   1   4       65.85       65.81      1.45 o
  -3   1   4      512.93      531.42      6.28 o
  -2   1   4       13.13       15.22      0.69 o
  -1   1   4      902.96      911.17      8.80 o
   0   1   4       74.77       66.95      1.26 o
   1   1   4     1758.84     1812.44     13.62 o
   2   1   4       60.91       57.37      1.01 o
   3   1   4      424.10      399.40      4.98 o
   4   1   4        1.80        3.75      0.69 o
   5   1   4       20.77       20.80      1.29 o
   6   1   4        3.83        4.04      1.01 o
   7   1   4       21.19       24.11      1.75 o
   8   1   4      859.71      881.01     10.77 o
   9   1   4       55.65       57.04      2.35 o
  10   1   4        0.08       -1.42      1.42 o
  11   1   4        0.56       -2.07      2.07 o
 -10   2   4       32.43       40.24     11.93 o
  -9   2   4       17.53        8.50      3.10 o
  -8   2   4        3.49        2.84      1.82 o
  -7   2   4       80.56       73.95      2.69 o
  -6   2   4      128.24      126.26      3.17 o
  -5   2   4       60.92       56.87      3.35 o
  -4   2   4       72.36       74.88      2.41 o
  -3   2   4      182.11      186.83      4.56 o
  -2   2   4      403.06      387.25      4.71 o
  -1   2   4      230.70      235.28      3.25 o
   0   2   4      251.27      280.39      4.71 o
   1   2   4     2365.57     2388.43     22.40 o
   2   2   4      530.45      522.29      6.52 o
   3   2   4       33.54       41.31      1.07 o
   4   2   4       46.95       46.47      1.61 o
   5   2   4       39.33       53.04      1.91 o
   6   2   4      145.31      150.75      3.47 o
   7   2   4        0.03        0.09      0.92 o
   8   2   4      225.44      217.30      5.38 o
   9   2   4      118.36      115.96      3.58 o
  10   2   4        0.43       -1.00      1.37 o
  11   2   4        2.22        0.35      1.87 o
 -11   3   4        1.45        5.96      5.50 o
 -10   3   4        0.22       -2.00      2.00 o
  -9   3   4        6.11        0.61      4.36 o
  -8   3   4        5.23        3.37      3.67 o
  -7   3   4      444.06      431.82     20.52 o
  -6   3   4      730.17      716.37     14.45 o
  -5   3   4       82.64       83.47      2.36 o
  -4   3   4      611.49      617.77     10.32 o
  -3   3   4       38.41       32.64      1.40 o
  -2   3   4        8.47        9.22      0.93 o
  -1   3   4       35.59       45.35      1.81 o
   0   3   4      243.62      248.40      3.07 o
   1   3   4     1788.74     1818.28     29.51 o
   2   3   4     1311.62     1302.17     12.97 o
   3   3   4      129.16      134.71      2.28 o
   4   3   4       10.85       12.66      1.01 o
   5   3   4       78.45       70.82      2.17 o
   6   3   4       30.40       30.98      1.66 o
   7   3   4        9.23        6.72      1.22 o
   8   3   4        0.30       -2.25      2.25 o
   9   3   4        0.87       -1.19      1.19 o
  10   3   4       26.35       32.51      4.64 o
  11   3   4        7.89        5.57      2.15 o
  12   3   4        6.95        6.46      3.13 o
 -10   4   4        5.00        4.77      2.74 o
  -9   4   4       28.31       36.46      8.60 o
  -8   4   4        1.61        1.33      1.98 o
  -7   4   4        4.99        5.72      2.29 o
  -6   4   4      513.72      510.06     18.12 o
  -5   4   4      117.29      123.43      4.45 o
  -4   4   4      348.60      351.46      4.55 o
  -3   4   4       90.48       86.92      1.58 o
  -2   4   4       37.65       35.84      1.28 o
  -1   4   4      356.73      369.47      4.98 o
   0   4   4      673.35      720.84      7.59 o
   1   4   4     2561.52     2629.32     32.98 o
   2   4   4      984.87      962.68     12.96 o
   3   4   4      153.03      172.05      2.80 o
   4   4   4      339.54      330.06      4.00 o
   5   4   4       71.53       72.95      1.87 o
   6   4   4      247.20      249.54      5.90 o
   7   4   4       34.25       37.35      2.00 o
   8   4   4        0.76        1.10      1.15 o
   9   4   4       69.06       69.29      2.87 o
  10   4   4        0.08       -0.34      1.30 o
  11   4   4        1.26       -0.03      1.45 o
  12   4   4        0.06       -1.30      1.68 o
 -10   5   4       38.62       44.85     13.19 o
  -9   5   4        0.03       -0.14      1.78 o
  -8   5   4       14.56       13.61      2.17 o
  -7   5   4        9.33        4.59      2.98 o
  -6   5   4      123.09      127.11      5.85 o
  -5   5   4       66.29       62.56      3.35 o
  -4   5   4      100.55      102.27      2.34 o
  -3   5   4      178.69      194.50      3.35 o
  -2   5   4      476.55      504.57      5.68 o
  -1   5   4        1.75        1.35      0.30 o
   0   5   4        2.20        1.11      0.45 o
   1   5   4        3.06        2.02      0.43 o
   2   5   4      740.12      769.97      7.47 o
   3   5   4      209.17      224.83      5.13 o
   4   5   4        3.45        2.53      0.54 o
   5   5   4        1.68        0.70      0.64 o
   6   5   4       24.34       21.96      1.62 o
   7   5   4       14.75       15.23      2.51 o
   8   5   4        0.01       -1.02      1.02 o
   9   5   4       39.13       42.05      2.35 o
  10   5   4        8.48        4.73      1.59 o
  11   5   4        2.22       -1.06      1.75 o
  12   5   4        3.77        3.37      2.63 o
  -9   6   4       38.83       64.21      5.96 o
  -8   6   4        1.06        0.55      1.82 o
  -7   6   4        3.20        0.21      1.61 o
  -6   6   4       61.02       59.71      3.10 o
  -5   6   4        5.80        6.98      1.50 o
  -4   6   4       11.44       15.48      1.14 o
  -3   6   4      164.48      171.57      3.37 o
  -2   6   4       26.75       26.06      0.97 o
  -1   6   4        2.07        1.49      0.51 o
   0   6   4      183.15      183.65      4.19 o
   1   6   4        5.17        4.94      0.68 o
   2   6   4      100.56       99.76      2.41 o
   3   6   4       43.19       39.80      1.29 o
   4   6   4       74.90       73.13      1.71 o
   5   6   4      184.76      176.03      2.81 o
   6   6   4        2.36        1.71      0.82 o
   7   6   4        2.27       -0.83      0.83 o
   8   6   4       24.52       22.14      1.88 o
   9   6   4       56.09       60.50      2.86 o
  10   6   4        0.34        0.35      2.35 o
  11   6   4        0.92       -1.42      1.99 o
  -9   7   4        6.94       12.07      3.18 o
  -8   7   4        2.25        5.53      2.36 o
  -7   7   4        0.32        1.01      1.61 o
  -6   7   4        1.00        2.19      1.57 o
  -5   7   4       80.45       79.50      3.03 o
  -4   7   4       78.76       74.73      2.87 o
  -3   7   4       69.63       60.42      2.10 o
  -2   7   4      105.01       96.39      2.59 o
  -1   7   4        0.03        0.21      0.38 o
   0   7   4       42.81       42.47      1.19 o
   1   7   4       29.61       36.00      1.28 o
   2   7   4       33.20       34.88      1.18 o
   3   7   4      560.35      538.46      6.25 o
   4   7   4       23.08       26.04      1.17 o
   5   7   4      156.75      160.77      2.81 o
   6   7   4        1.04       -0.11      0.76 o
   7   7   4      178.95      175.11      4.08 o
   8   7   4        2.39        0.12      1.95 o
   9   7   4        7.29        4.97      1.54 o
  10   7   4       17.72       15.07      1.93 o
  11   7   4        5.38        5.59      2.25 o
  -8   8   4        7.49       10.35      2.84 o
  -7   8   4        0.03        0.83      1.98 o
  -6   8   4        1.03        0.97      1.50 o
  -5   8   4       20.53       18.63      1.98 o
  -4   8   4        8.71        6.89      1.55 o
  -3   8   4      144.50      149.98      3.88 o
  -2   8   4      216.14      206.43      5.24 o
  -1   8   4       19.43       18.15      1.15 o
   0   8   4        0.00       -0.47      0.47 o
   1   8   4        7.19        7.29      1.04 o
   2   8   4       44.53       43.46      2.10 o
   3   8   4       72.17       74.99      2.14 o
   4   8   4       50.21       52.18      1.89 o
   5   8   4        0.68        0.66      0.76 o
   6   8   4        2.94        3.53      2.57 o
   7   8   4        2.80        3.44      1.30 o
   8   8   4      222.50      228.03      7.22 o
   9   8   4       49.26       41.36      4.34 o
  10   8   4        8.19        9.72      2.02 o
  11   8   4       36.10       38.13      3.16 o
  -7   9   4        8.12       13.30      3.44 o
  -6   9   4        6.24        5.85      2.87 o
  -5   9   4       11.05        8.82      3.90 o
  -4   9   4       73.80       75.46      5.25 o
  -3   9   4       11.42       11.19      1.82 o
  -2   9   4        6.36        6.51      1.34 o
  -1   9   4       28.44       23.48      1.84 o
   0   9   4      206.39      210.37      6.82 o
   1   9   4        0.01        0.10      0.66 o
   2   9   4       84.52       87.01      2.38 o
   3   9   4        1.67        1.11      0.74 o
   4   9   4       22.62       20.08      1.41 o
   5   9   4       93.88       89.29      2.52 o
   6   9   4        5.35        3.40      1.11 o
   7   9   4        0.02        0.00      1.14 o
   8   9   4       19.00       27.91      4.36 o
   9   9   4       12.45       13.29      1.71 o
  10   9   4        8.58        9.39      2.18 o
  -6  10   4        2.30        2.47      2.36 o
  -5  10   4        5.91        6.61      4.01 o
  -4  10   4       18.32       17.70      4.13 o
  -3  10   4        9.74       12.32      2.90 o
  -2  10   4       37.78       39.55      3.98 o
  -1  10   4        8.94        8.00      1.63 o
   0  10   4       95.31      101.26      3.18 o
   1  10   4      142.74      147.96      3.39 o
   2  10   4       89.00       87.44      3.48 o
   3  10   4        0.03       -0.27      0.88 o
   4  10   4       24.14       25.96      2.12 o
   5  10   4       23.91       21.91      2.22 o
   6  10   4        2.86        1.10      1.18 o
   7  10   4        2.90        0.53      2.18 o
   8  10   4        0.46        0.80      1.46 o
   9  10   4        0.85       -1.22      1.43 o
  10  10   4       10.22       13.38      2.35 o
  -5  11   4        2.59        1.83      2.75 o
  -4  11   4        7.21        7.76      2.63 o
  -3  11   4       21.00       20.04      4.24 o
  -2  11   4        6.50        3.90      1.68 o
  -1  11   4        9.84       10.69      1.84 o
   0  11   4       12.20       12.95      1.86 o
   1  11   4        2.89        1.41      1.03 o
   2  11   4       41.55       44.44      5.77 o
   3  11   4        6.43        4.96      1.59 o
   4  11   4        3.69        2.21      1.22 o
   5  11   4        1.07        1.99      1.37 o
   6  11   4        8.13        8.02      1.54 o
   7  11   4        3.30        4.30      1.53 o
   8  11   4        0.86        1.51      1.53 o
   9  11   4       12.65       13.53      2.27 o
  -3  12   4       16.28       20.86      8.60 o
  -2  12   4       18.73       20.41      5.73 o
  -1  12   4        1.80        1.13      2.52 o
   0  12   4        0.51        0.51      1.51 o
   1  12   4        4.74        2.89      1.24 o
   2  12   4        9.45       12.26      2.62 o
   3  12   4       13.31       11.83      1.90 o
   4  12   4        0.68       -0.29      2.23 o
   5  12   4        0.75        0.39      1.36 o
   6  12   4        8.18       10.66      2.78 o
   7  12   4        1.44        1.86      1.53 o
   8  12   4        9.25        9.19      2.11 o
  -1  13   4        9.61       12.84      2.98 o
   0  13   4        0.80        2.31      1.88 o
   1  13   4       11.11        8.03      4.82 o
   2  13   4        7.20        9.64      2.26 o
   3  13   4        5.09        5.05      2.75 o
   4  13   4        0.75       -0.29      2.75 o
   5  13   4        0.33        2.75      2.41 o
   6  13   4        3.10        3.09      2.18 o
  -6 -10   5        0.29        0.82      1.31 o
  -5 -10   5       12.74       14.12      1.70 o
  -4 -10   5        9.51        8.86      1.48 o
  -3 -10   5        0.48        1.14      1.17 o
  -2 -10   5       23.21       25.55      2.21 o
  -1 -10   5        0.18       -0.40      1.28 o
   0 -10   5        2.95        2.81      1.82 o
   1 -10   5        0.01        0.92      1.85 o
  -7  -9   5       27.29       33.40      3.49 o
  -6  -9   5        0.62        0.71      1.15 o
  -5  -9   5        0.93       -0.95      0.95 o
  -4  -9   5       43.85       53.49      2.28 o
  -3  -9   5        3.34        3.51      1.16 o
  -2  -9   5        0.59       -0.92      0.92 o
  -1  -9   5        0.24       -0.06      1.06 o
   0  -9   5        5.68        6.31      1.65 o
   1  -9   5        7.36        9.23      2.31 o
   2  -9   5       16.62       19.06      1.93 o
   3  -9   5        2.93       -1.83      1.83 o
  -8  -8   5        0.91        0.19      1.51 o
  -7  -8   5       53.48       54.11      2.86 o
  -6  -8   5       10.74       11.58      1.42 o
  -5  -8   5        8.20        5.26      1.19 o
  -4  -8   5        0.00       -0.26      0.82 o
  -3  -8   5       20.12       20.68      1.39 o
  -2  -8   5       12.88       12.24      1.14 o
  -1  -8   5       27.04       29.17      1.54 o
   0  -8   5        0.94        1.30      1.00 o
   1  -8   5        0.88        0.12      1.01 o
   2  -8   5        0.04       -1.01      1.01 o
   3  -8   5        5.91        5.09      1.53 o
   4  -8   5       17.68       17.91      2.11 o
  -9  -7   5        5.16        1.49      1.54 o
  -8  -7   5        0.43       -1.29      1.29 o
  -7  -7   5        2.13        2.14      1.33 o
  -6  -7   5        2.21        3.33      1.06 o
  -5  -7   5       34.87       33.10      1.57 o
  -4  -7   5       13.16       10.84      1.08 o
  -3  -7   5       20.44       22.86      1.35 o
  -2  -7   5       12.61       12.43      1.11 o
  -1  -7   5       16.79       15.36      1.21 o
   0  -7   5        8.50        7.38      1.03 o
   1  -7   5       22.61       21.39      1.34 o
   2  -7   5        2.13        1.90      1.00 o
   3  -7   5        3.80        0.57      1.16 o
   4  -7   5        7.45        6.56      1.42 o
   5  -7   5        1.64        0.57      1.30 o
   6  -7   5        6.90       11.47      2.75 o
 -10  -6   5       45.86       57.93      4.08 o
  -9  -6   5        0.43       -1.29      1.29 o
  -8  -6   5       22.19       25.13      2.02 o
  -7  -6   5       22.19       20.26      1.86 o
  -6  -6   5        3.12        2.71      0.99 o
  -5  -6   5        8.09        7.75      0.97 o
  -4  -6   5       55.75       57.98      1.83 o
  -3  -6   5        7.08        5.39      0.97 o
  -2  -6   5      106.23       92.53      2.18 o
  -1  -6   5       33.25       30.70      1.40 o
   0  -6   5        3.84        2.68      0.83 o
   1  -6   5        5.35        5.27      0.93 o
   2  -6   5      136.63      150.84      2.92 o
   3  -6   5        8.23       10.38      1.31 o
   4  -6   5       89.37       91.74      5.79 o
   5  -6   5        2.79        2.19      1.23 o
   6  -6   5       11.70       13.20      1.86 o
   7  -6   5        0.09       -1.83      1.83 o
 -10  -5   5       24.70       32.41      5.39 o
  -9  -5   5        0.00       -1.15      1.15 o
  -8  -5   5        1.07       -1.15      1.15 o
  -7  -5   5       84.49       74.81      3.80 o
  -6  -5   5      127.01      122.85      3.57 o
  -5  -5   5        2.75        0.17      0.82 o
  -4  -5   5       52.68       52.40      1.66 o
  -3  -5   5       67.70       63.29      1.81 o
  -2  -5   5       19.52       15.03      1.07 o
  -1  -5   5       28.54       31.92      1.32 o
   0  -5   5        0.00       -0.65      0.65 o
   1  -5   5      390.46      380.53      4.54 o
   2  -5   5       40.05       40.44      1.51 o
   3  -5   5       25.04       22.84      1.26 o
   4  -5   5       89.06       87.44      2.62 o
   5  -5   5       10.82       11.93      1.40 o
   6  -5   5        8.40        5.33      1.44 o
   7  -5   5        0.03       -1.83      1.83 o
   8  -5   5        0.95       -2.98      2.98 o
 -11  -4   5        4.50        4.01      2.48 o
 -10  -4   5        6.91       11.06      3.55 o
  -9  -4   5       32.04       41.95      3.62 o
  -8  -4   5        2.37        0.15      1.08 o
  -7  -4   5        4.80        4.57      1.32 o
  -6  -4   5       32.25       39.45      1.92 o
  -5  -4   5      105.90      109.60      3.03 o
  -4  -4   5        7.62        5.68      0.96 o
  -3  -4   5       54.42       53.11      1.43 o
  -2  -4   5      448.24      432.14      4.78 o
  -1  -4   5      143.82      150.41      2.14 o
   0  -4   5       54.93       54.30      1.64 o
   1  -4   5      148.78      153.46      2.43 o
   2  -4   5       49.44       45.51      1.47 o
   3  -4   5      149.65      156.74      2.67 o
   4  -4   5       40.83       38.04      1.46 o
   5  -4   5        0.17       -0.50      0.97 o
   6  -4   5       67.85       76.92      7.16 o
   7  -4   5       84.53       88.99      3.52 o
   8  -4   5        9.58       11.78      3.90 o
   9  -4   5        2.34       -2.53      7.68 o
 -11  -3   5        5.30        5.74      2.13 o
 -10  -3   5       16.49       17.76      2.34 o
  -9  -3   5        1.38        0.92      1.59 o
  -8  -3   5      205.28      215.66      4.14 o
  -7  -3   5       18.96       15.23      1.62 o
  -6  -3   5      216.77      221.38      4.28 o
  -5  -3   5      168.83      160.94      2.73 o
  -4  -3   5       23.16       24.23      1.08 o
  -3  -3   5       26.15       26.81      1.16 o
  -2  -3   5       87.45       85.07      1.63 o
  -1  -3   5      512.90      528.48      5.09 o
   0  -3   5      186.34      192.20      2.61 o
   1  -3   5       56.18       55.65      1.42 o
   2  -3   5       66.24       65.13      1.57 o
   3  -3   5       91.84       90.31      1.92 o
   4  -3   5      103.89      107.68      2.17 o
   5  -3   5      274.86      271.49      4.19 o
   6  -3   5        7.01        7.54      1.40 o
   7  -3   5       19.97       21.62      1.95 o
   8  -3   5        5.10        4.23      1.51 o
   9  -3   5        4.17       -0.41      4.93 o
 -11  -2   5       12.36       12.46      2.32 o
 -10  -2   5        7.96        6.77      2.51 o
  -9  -2   5        8.48       11.17      1.91 o
  -8  -2   5      368.88      371.06      7.20 o
  -7  -2   5        7.61        8.08      1.49 o
  -6  -2   5        0.11       -0.50      0.71 o
  -5  -2   5        0.27        0.75      1.06 o
  -4  -2   5       47.97       42.94      1.27 o
  -3  -2   5       41.56       35.12      1.15 o
  -2  -2   5        0.38        0.10      0.51 o
  -1  -2   5      102.06       97.26      1.67 o
   0  -2   5       58.57       73.07      1.37 o
   1  -2   5      148.45      144.23      2.12 o
   2  -2   5       98.47      106.50      1.82 o
   3  -2   5        0.82        1.15      0.59 o
   4  -2   5       51.49       53.95      1.52 o
   5  -2   5      188.57      183.40      3.08 o
   6  -2   5        0.28       -0.95      0.95 o
   7  -2   5       19.43       18.68      2.13 o
   8  -2   5        1.12       -0.50      1.36 o
   9  -2   5        3.79        2.84      2.23 o
  10  -2   5        9.49        9.17      2.62 o
 -11  -1   5        1.34       -1.05      5.85 o
 -10  -1   5        0.21       -1.49      1.49 o
  -9  -1   5       17.52       11.93      1.93 o
  -8  -1   5       25.62       25.77      2.18 o
  -7  -1   5        4.54        0.15      1.96 o
  -6  -1   5       61.66       62.59      2.16 o
  -5  -1   5       25.80       23.47      1.82 o
  -4  -1   5      132.42      136.04      2.11 o
  -3  -1   5       18.45       18.24      0.82 o
  -2  -1   5        0.25        0.18      0.46 o
  -1  -1   5        1.87        1.62      0.44 o
   0  -1   5       34.82       35.90      0.98 o
   1  -1   5      330.77      328.91      3.36 o
   2  -1   5      116.42      138.10      2.01 o
   3  -1   5        2.15        1.77      0.53 o
   4  -1   5      281.29      269.34      3.03 o
   5  -1   5       27.56       32.35      1.18 o
   6  -1   5       12.74       13.55      1.10 o
   7  -1   5       12.25       14.55      1.41 o
   8  -1   5       58.78       63.23      5.37 o
   9  -1   5        6.07        4.56      1.59 o
  10  -1   5        0.50       -0.75      3.44 o
 -11   0   5        0.04       -2.69      3.78 o
 -10   0   5        4.11        1.66      2.52 o
  -9   0   5        0.59       -1.24      1.24 o
  -8   0   5      159.27      143.02      4.05 o
  -7   0   5      155.05      150.24      3.91 o
  -6   0   5       17.26       22.52      2.10 o
  -5   0   5       51.33       54.99      1.60 o
  -4   0   5      322.49      342.54      4.67 o
  -3   0   5      215.25      235.72      2.91 o
  -2   0   5        1.99        3.90      0.45 o
  -1   0   5       76.71       81.63      1.51 o
   0   0   5        3.86        2.77      0.49 o
   1   0   5      272.56      264.90      3.02 o
   2   0   5      152.70      158.34      2.15 o
   3   0   5       80.84       74.83      1.42 o
   4   0   5      121.56      112.82      1.70 o
   5   0   5        2.54        3.10      0.58 o
   6   0   5        0.01       -0.66      0.94 o
   7   0   5        6.89        5.88      1.01 o
   8   0   5       44.07       50.63      3.10 o
   9   0   5       20.61       18.12      1.57 o
  10   0   5        0.05       -0.48      2.07 o
  11   0   5        0.01        0.14      7.22 o
 -11   1   5       18.39       19.99      3.78 o
 -10   1   5       17.43       21.52      3.18 o
  -9   1   5       29.03       27.39      6.54 o
  -8   1   5        1.55        0.28      1.21 o
  -7   1   5       66.43       64.84      3.55 o
  -6   1   5       41.63       39.19      2.10 o
  -5   1   5        2.73        1.88      0.58 o
  -4   1   5      334.92      337.44      4.52 o
  -3   1   5        0.06        0.13      0.50 o
  -2   1   5       49.92       52.63      1.06 o
  -1   1   5     1605.36     1601.72     15.53 o
   0   1   5       83.74       91.40      1.54 o
   1   1   5        3.76        1.70      0.42 o
   2   1   5       12.85       12.35      0.52 o
   3   1   5       25.61       23.02      0.89 o
   4   1   5      110.36      103.32      1.76 o
   5   1   5        2.98        1.89      1.09 o
   6   1   5        0.00       -0.74      0.77 o
   7   1   5       35.58       32.39      1.62 o
   8   1   5      158.87      177.99      3.72 o
   9   1   5      180.71      190.98      4.03 o
  10   1   5        0.00       -0.48      1.14 o
  11   1   5       26.67       27.47      4.47 o
 -11   2   5        1.37       -2.50      2.50 o
 -10   2   5        0.05        1.00      2.21 o
  -9   2   5        5.33        7.83      2.36 o
  -8   2   5       88.01       96.20      8.71 o
  -7   2   5      488.01      481.32      9.24 o
  -6   2   5       27.41       22.19      1.64 o
  -5   2   5       38.09       38.82      2.85 o
  -4   2   5       24.98       28.57      1.56 o
  -3   2   5      679.63      702.68      8.14 o
  -2   2   5       13.09       15.10      0.81 o
  -1   2   5      110.28      100.98      2.07 o
   0   2   5      169.36      184.94      2.42 o
   1   2   5      346.26      362.53      3.70 o
   2   2   5        4.54        5.83      0.60 o
   3   2   5      410.06      400.12      4.64 o
   4   2   5       22.14       23.35      1.34 o
   5   2   5        1.96        2.14      0.83 o
   6   2   5      447.53      441.86      8.47 o
   7   2   5      189.17      182.71      5.12 o
   8   2   5       97.34       95.76      3.18 o
   9   2   5        0.62       -0.09      1.15 o
  10   2   5        0.35       -0.92      1.21 o
  11   2   5        1.92        2.25      2.05 o
 -10   3   5        0.10       -1.75      2.36 o
  -9   3   5        0.62        1.27      2.18 o
  -8   3   5       84.00       84.78      4.45 o
  -7   3   5       14.50       15.10      3.33 o
  -6   3   5      243.87      236.12      6.72 o
  -5   3   5        3.21        3.18      0.99 o
  -4   3   5      396.25      398.21      6.42 o
  -3   3   5       58.50       58.15      1.99 o
  -2   3   5        1.48        4.88      0.88 o
  -1   3   5      103.16      113.39      1.73 o
   0   3   5     1313.19     1361.95     23.48 o
   1   3   5      778.46      839.74      8.55 o
   2   3   5      106.45      112.24      1.86 o
   3   3   5       46.16       51.33      1.34 o
   4   3   5       13.99       14.90      1.08 o
   5   3   5        5.35        3.65      0.91 o
   6   3   5      296.01      285.39      5.24 o
   7   3   5      167.84      171.58      4.11 o
   8   3   5       57.63       57.61      2.56 o
   9   3   5        0.00       -1.19      1.19 o
  10   3   5       43.29       42.16      4.32 o
  11   3   5        0.60        0.04      1.67 o
 -10   4   5       10.14        5.39      2.84 o
  -9   4   5        4.88        3.17      2.18 o
  -8   4   5       23.57       24.00      5.62 o
  -7   4   5       13.32       14.51      2.33 o
  -6   4   5      208.95      203.09      6.28 o
  -5   4   5      113.54      112.99      6.65 o
  -4   4   5        0.24        0.38      0.78 o
  -3   4   5      155.52      162.26      3.36 o
  -2   4   5       54.25       51.03      1.36 o
  -1   4   5      477.56      490.57      6.47 o
   0   4   5     1580.77     1676.76     16.59 o
   1   4   5        3.67        6.62      0.63 o
   2   4   5     1649.52     1748.56     15.82 o
   3   4   5      163.05      178.47      2.70 o
   4   4   5       89.10       94.74      1.81 o
   5   4   5        7.40        7.88      1.07 o
   6   4   5      242.63      243.59      4.85 o
   7   4   5       54.25       58.42      2.52 o
   8   4   5       26.09       26.09      1.90 o
   9   4   5       26.61       25.92      2.06 o
  10   4   5       53.56       54.08      2.87 o
  11   4   5        4.76        3.17      2.44 o
 -10   5   5        0.34       -2.53      2.53 o
  -9   5   5        3.02        1.10      2.33 o
  -8   5   5        7.55        6.25      2.15 o
  -7   5   5       39.88       38.38      3.90 o
  -6   5   5        0.23        0.51      1.62 o
  -5   5   5      187.60      183.52      5.79 o
  -4   5   5        0.18       -0.40      1.72 o
  -3   5   5      753.79      800.25     10.02 o
  -2   5   5      497.56      538.75      7.17 o
  -1   5   5      124.47      132.74      3.11 o
   0   5   5       17.71       23.40      1.02 o
   1   5   5       43.95       56.09      2.51 o
   2   5   5       10.20        9.22      0.80 o
   3   5   5        7.32        9.30      0.86 o
   4   5   5       36.48       34.88      1.28 o
   5   5   5       98.46       96.13      2.29 o
   6   5   5      198.98      195.16      4.32 o
   7   5   5       34.71       29.66      1.91 o
   8   5   5       31.47       28.60      1.97 o
   9   5   5       50.62       44.52      3.41 o
  10   5   5        0.28       -1.30      1.30 o
  11   5   5       22.16       21.24      4.95 o
  -9   6   5       10.20        9.31      5.16 o
  -8   6   5        3.60        4.07      2.03 o
  -7   6   5        9.00       10.05      1.93 o
  -6   6   5       41.52       37.84      3.18 o
  -5   6   5       50.19       43.96      3.14 o
  -4   6   5        1.66        1.95      1.31 o
  -3   6   5       20.52       26.54      1.36 o
  -2   6   5        6.52        8.26      0.98 o
  -1   6   5     1114.61     1140.01     11.78 o
   0   6   5       49.32       53.86      1.42 o
   1   6   5       33.33       33.58      1.66 o
   2   6   5     1007.38     1065.02     10.17 o
   3   6   5      352.04      361.81      4.18 o
   4   6   5       18.54       20.27      1.06 o
   5   6   5       54.35       49.58      1.71 o
   6   6   5        0.37       -0.90      0.90 o
   7   6   5        0.01        0.80      1.01 o
   8   6   5        2.28       -0.01      1.17 o
   9   6   5        0.50       -0.32      1.86 o
  10   6   5        0.56       -0.59      1.60 o
  11   6   5        2.28        2.05      1.65 o
  -9   7   5       28.81       32.92      6.77 o
  -8   7   5       16.88       13.97      2.84 o
  -7   7   5        9.00       10.81      2.17 o
  -6   7   5       87.09       93.46      3.91 o
  -5   7   5       21.95       22.53      2.02 o
  -4   7   5       40.90       33.95      2.16 o
  -3   7   5        9.84        8.51      1.20 o
  -2   7   5       47.02       47.82      1.70 o
  -1   7   5       27.73       29.95      1.03 o
   0   7   5        2.93        3.20      1.15 o
   1   7   5       24.19       23.12      1.17 o
   2   7   5       30.69       31.92      1.16 o
   3   7   5       15.99       16.66      0.91 o
   4   7   5       27.09       28.33      1.71 o
   5   7   5       48.35       44.29      1.55 o
   6   7   5       12.40        8.81      1.17 o
   7   7   5       18.63       19.13      1.77 o
   8   7   5       12.67       13.46      1.98 o
   9   7   5       56.68       64.07      3.32 o
  10   7   5       23.49       25.90      3.09 o
  11   7   5        4.12        0.23      1.68 o
  -8   8   5        5.75       12.81      2.92 o
  -7   8   5        0.04       -1.55      2.12 o
  -6   8   5       48.24       50.52      5.62 o
  -5   8   5        9.80        8.83      1.70 o
  -4   8   5        4.00        4.01      2.09 o
  -3   8   5       14.46       13.12      1.66 o
  -2   8   5        4.03        4.49      0.93 o
  -1   8   5        0.32       -0.25      0.96 o
   0   8   5        0.85        1.57      0.69 o
   1   8   5       38.87       40.18      1.44 o
   2   8   5       18.28       17.06      0.93 o
   3   8   5       18.01       19.36      1.11 o
   4   8   5       19.40       21.05      1.16 o
   5   8   5       21.94       16.96      1.35 o
   6   8   5        0.04       -0.77      0.77 o
   7   8   5       39.67       47.14      2.57 o
   8   8   5        2.32        2.85      1.48 o
   9   8   5        1.14        1.18      1.53 o
  10   8   5       37.95       42.63      3.16 o
  11   8   5        1.81        1.38      2.52 o
  -7   9   5        5.66        9.27      2.75 o
  -6   9   5        4.14        6.62      2.82 o
  -5   9   5        2.92        4.80      1.83 o
  -4   9   5       27.34       27.97      2.75 o
  -3   9   5        9.13        4.94      1.52 o
  -2   9   5       44.26       44.43      3.14 o
  -1   9   5        5.09        2.76      1.62 o
   0   9   5      263.05      280.21      5.72 o
   1   9   5       75.12       80.32      2.28 o
   2   9   5       93.17       92.24      2.44 o
   3   9   5       11.35       12.23      1.17 o
   4   9   5       11.11        9.13      1.09 o
   5   9   5        2.19        0.80      1.05 o
   6   9   5       11.12       11.77      1.47 o
   7   9   5        8.05       10.06      3.33 o
   8   9   5        0.52       -1.05      1.37 o
   9   9   5        0.01        1.02      1.60 o
  10   9   5        0.00        0.34      1.78 o
  -6  10   5       15.11       19.07      5.39 o
  -5  10   5        0.76        4.63      2.33 o
  -4  10   5       10.61       11.10      2.50 o
  -3  10   5        1.63        2.04      1.69 o
  -2  10   5       81.92       81.26      2.82 o
  -1  10   5        3.47        2.58      1.36 o
   0  10   5       23.52       21.43      4.59 o
   1  10   5      107.85      118.82      3.60 o
   2  10   5       11.06       12.00      1.67 o
   3  10   5      159.54      171.46      3.62 o
   4  10   5       18.66       15.45      1.42 o
   5  10   5        0.21        1.09      1.72 o
   6  10   5        0.00        0.52      1.12 o
   7  10   5       13.75       12.27      1.78 o
   8  10   5       28.67       27.31      2.51 o
   9  10   5        1.40       -0.16      1.38 o
  10  10   5       24.45       18.35      3.67 o
  -4  11   5        6.96        9.31      2.71 o
  -3  11   5       31.76       44.26      3.73 o
  -2  11   5       32.36       25.00      5.50 o
  -1  11   5        4.15        1.77      4.82 o
   0  11   5       47.88       49.14      4.29 o
   1  11   5      156.43      159.78      4.53 o
   2  11   5       90.59       86.99      3.41 o
   3  11   5       21.72       22.00      2.10 o
   4  11   5        0.01        0.93      1.00 o
   5  11   5        0.50        0.88      1.31 o
   6  11   5        6.90        5.50      1.45 o
   7  11   5        4.17        0.78      1.37 o
   8  11   5        0.09        0.93      1.53 o
   9  11   5        0.01       -1.53      1.53 o
  -3  12   5       30.96       41.51      5.05 o
  -2  12   5        0.19       -2.04      2.15 o
  -1  12   5        5.92        5.82      1.87 o
   0  12   5       12.08       10.09      4.36 o
   1  12   5        1.14       -1.61      3.67 o
   2  12   5        0.36       -0.53      1.44 o
   3  12   5        0.04       -0.37      1.35 o
   4  12   5        2.83        3.59      1.82 o
   5  12   5       48.21       55.78      2.81 o
   6  12   5        0.14        0.02      1.37 o
   7  12   5        0.30       -0.23      1.46 o
   0  13   5        1.66       -1.61      4.36 o
   1  13   5        2.13        1.38      4.59 o
   2  13   5        0.09        6.42      4.59 o
   3  13   5       12.57       16.10      3.78 o
   4  13   5        1.24        1.75      3.21 o
   5  13   5        2.25        3.75      2.18 o
   6  13   5       43.15       43.05      3.56 o
  -3 -10   6       11.11       12.02      2.18 o
  -2 -10   6        0.96        0.54      1.85 o
  -1 -10   6        4.25        2.52      4.13 o
  -6  -9   6       25.69       33.32      2.34 o
  -5  -9   6       10.99       10.85      1.60 o
  -4  -9   6        3.53        5.27      1.25 o
  -3  -9   6       12.09       13.76      1.54 o
  -2  -9   6        0.16       -0.90      0.97 o
  -1  -9   6        6.79        7.75      1.64 o
   0  -9   6       13.34       12.56      1.90 o
   1  -9   6        7.99        9.47      1.85 o
   2  -9   6        0.02        0.00      2.06 o
  -8  -8   6        1.38        0.77      1.76 o
  -7  -8   6        6.71        5.98      2.27 o
  -6  -8   6       69.21       79.36      2.84 o
  -5  -8   6        0.24       -0.83      0.98 o
  -4  -8   6        0.14       -0.58      0.90 o
  -3  -8   6        0.00       -0.91      0.91 o
  -2  -8   6       13.64       12.47      1.35 o
  -1  -8   6        0.00       -0.36      0.92 o
   0  -8   6       45.27       52.99      2.60 o
   1  -8   6       14.05       13.46      1.76 o
   2  -8   6       30.82       35.54      2.97 o
   3  -8   6        2.47        1.26      3.67 o
   4  -8   6        2.09       -1.61      2.06 o
  -9  -7   6        1.59        0.16      1.70 o
  -8  -7   6       10.98       10.79      1.86 o
  -7  -7   6        4.18        3.14      1.41 o
  -6  -7   6        0.67       -0.16      0.95 o
  -5  -7   6       38.86       45.22      2.05 o
  -4  -7   6        1.89        1.82      0.88 o
  -3  -7   6       13.80       10.09      1.13 o
  -2  -7   6       14.51       15.39      1.26 o
  -1  -7   6       13.26       14.43      1.23 o
   0  -7   6        4.98        5.49      1.05 o
   1  -7   6       52.15       48.83      1.93 o
   2  -7   6        6.50        7.44      1.28 o
   3  -7   6        7.41        6.30      1.44 o
   4  -7   6        2.55        1.88      1.74 o
   5  -7   6        0.00       -0.15      1.37 o
  -9  -6   6        9.72        7.16      1.76 o
  -8  -6   6       14.66       20.78      4.90 o
  -7  -6   6       13.85       17.39      1.86 o
  -6  -6   6        8.71        9.54      1.22 o
  -5  -6   6       35.30       30.26      1.64 o
  -4  -6   6       22.67       26.28      1.55 o
  -3  -6   6        2.70        2.52      0.85 o
  -2  -6   6       48.56       38.24      1.57 o
  -1  -6   6       43.01       40.12      1.60 o
   0  -6   6       20.65       19.13      1.27 o
   1  -6   6        0.16       -0.10      0.81 o
   2  -6   6        0.05       -0.79      0.79 o
   3  -6   6       18.60       16.90      1.69 o
   4  -6   6        2.85        2.60      1.20 o
   5  -6   6        0.50       -0.69      1.30 o
   6  -6   6        0.54       -1.05      1.53 o
 -10  -5   6        0.07       -2.20      2.20 o
  -9  -5   6       11.13       10.22      2.42 o
  -8  -5   6        1.15        1.74      1.35 o
  -7  -5   6       25.30       24.94      1.93 o
  -6  -5   6        7.92        7.75      1.36 o
  -5  -5   6        7.14        4.49      1.50 o
  -4  -5   6       35.73       27.56      1.65 o
  -3  -5   6       65.48       64.69      1.89 o
  -2  -5   6       69.26       64.28      1.90 o
  -1  -5   6      202.05      176.77      3.11 o
   0  -5   6        1.73        0.92      0.75 o
   1  -5   6       10.19        8.81      1.02 o
   2  -5   6       14.73       15.52      1.11 o
   3  -5   6        0.33       -0.78      0.78 o
   4  -5   6       16.38       14.62      1.62 o
   5  -5   6        5.90        4.11      1.42 o
   6  -5   6        0.05       -1.53      1.53 o
   7  -5   6        6.32        4.34      2.27 o
 -10  -4   6        0.33       -1.49      2.08 o
  -9  -4   6        0.00       -1.82      1.82 o
  -8  -4   6        7.87       14.62      2.64 o
  -7  -4   6        1.06        0.18      1.06 o
  -6  -4   6       90.36       92.68      2.85 o
  -5  -4   6      148.44      163.80      2.95 o
  -4  -4   6       13.57       10.37      0.95 o
  -3  -4   6      185.04      199.89      2.95 o
  -2  -4   6      119.72      102.40      2.01 o
  -1  -4   6       23.30       22.95      0.96 o
   0  -4   6       81.01       84.43      1.85 o
   1  -4   6       19.03       16.19      1.14 o
   2  -4   6      580.38      583.20      6.34 o
   3  -4   6       14.21       13.56      1.09 o
   4  -4   6        0.02       -0.80      0.80 o
   5  -4   6        1.91       -0.59      1.12 o
   6  -4   6        2.41        3.14      1.42 o
   7  -4   6       14.16       13.21      1.86 o
   8  -4   6        0.66       -2.03      2.03 o
 -11  -3   6        0.44       -3.21      3.67 o
 -10  -3   6        0.73       -1.70      1.70 o
  -9  -3   6        2.88        1.19      2.80 o
  -8  -3   6        0.51        0.34      1.49 o
  -7  -3   6        0.36       -0.84      0.84 o
  -6  -3   6        7.12        6.23      1.22 o
  -5  -3   6      769.83      744.99      8.27 o
  -4  -3   6        6.22        3.59      0.74 o
  -3  -3   6       57.69       62.20      1.68 o
  -2  -3   6      121.22      121.86      2.08 o
  -1  -3   6       13.89       17.01      0.93 o
   0  -3   6       49.42       52.50      1.34 o
   1  -3   6       34.93       36.40      1.26 o
   2  -3   6      185.92      188.07      2.82 o
   3  -3   6       66.26       67.70      1.81 o
   4  -3   6       15.27       15.14      1.22 o
   5  -3   6        2.67        2.94      1.27 o
   6  -3   6        0.99        1.04      1.20 o
   7  -3   6       13.21       13.94      1.85 o
   8  -3   6       14.04       16.55      1.96 o
   9  -3   6       12.77       14.47      3.21 o
 -11  -2   6        9.69        8.60      3.32 o
 -10  -2   6       56.87       70.12      7.28 o
  -9  -2   6        0.94        2.35      1.61 o
  -8  -2   6       14.99       11.38      1.88 o
  -7  -2   6       56.28       56.71      2.09 o
  -6  -2   6        2.92        2.34      0.94 o
  -5  -2   6       39.14       33.12      1.27 o
  -4  -2   6      244.99      236.17      3.32 o
  -3  -2   6      119.10      109.35      2.05 o
  -2  -2   6       80.23       79.09      1.77 o
  -1  -2   6      228.21      223.03      3.17 o
   0  -2   6      213.44      212.88      2.63 o
   1  -2   6       69.95       69.75      1.47 o
   2  -2   6        0.87        0.15      0.55 o
   3  -2   6       12.37       10.30      0.86 o
   4  -2   6       39.46       41.29      1.55 o
   5  -2   6      111.73      111.95      5.06 o
   6  -2   6       30.63       32.62      2.20 o
   7  -2   6        4.48        4.86      1.48 o
   8  -2   6        1.55        0.22      1.45 o
   9  -2   6       11.14       11.15      2.71 o
 -11  -1   6        0.16       -1.36      2.80 o
 -10  -1   6       82.03       93.40      4.47 o
  -9  -1   6        0.32       -0.74      1.82 o
  -8  -1   6        4.41        6.55      1.74 o
  -7  -1   6       18.95       19.73      1.91 o
  -6  -1   6        7.88        9.68      1.11 o
  -5  -1   6      105.59      111.18      2.59 o
  -4  -1   6       64.62       68.08      1.53 o
  -3  -1   6      143.33      156.59      2.42 o
  -2  -1   6       93.66       90.83      1.79 o
  -1  -1   6       32.76       38.29      1.40 o
   0  -1   6      327.87      346.58      4.22 o
   1  -1   6      132.48      151.58      2.07 o
   2  -1   6       15.73       15.84      0.84 o
   3  -1   6       81.97       89.64      1.74 o
   4  -1   6        5.77        6.88      1.08 o
   5  -1   6      246.73      253.71      4.32 o
   6  -1   6      227.87      229.40      4.30 o
   7  -1   6       21.87       25.54      1.49 o
   8  -1   6        0.06       -0.54      1.36 o
   9  -1   6        0.59       -1.53      1.53 o
  10  -1   6       14.43       18.48      3.55 o
 -11   0   6        3.94        2.78      2.88 o
 -10   0   6        4.99        3.33      2.63 o
  -9   0   6        3.38        0.40      1.49 o
  -8   0   6        8.51        8.87      1.66 o
  -7   0   6      106.12       96.14      3.27 o
  -6   0   6        1.98        1.81      1.20 o
  -5   0   6        7.67        8.48      0.89 o
  -4   0   6        0.73       -0.05      0.66 o
  -3   0   6       80.07       79.07      1.56 o
  -2   0   6       38.82       29.93      1.01 o
  -1   0   6       76.04       72.73      1.58 o
   0   0   6       72.46       77.04      1.88 o
   1   0   6       54.66       57.12      1.32 o
   2   0   6        0.32       -0.51      0.68 o
   3   0   6      108.08      117.12      2.08 o
   4   0   6       39.32       39.61      1.47 o
   5   0   6        5.27        3.04      0.80 o
   6   0   6      158.78      159.45      2.97 o
   7   0   6        0.21       -0.36      0.91 o
   8   0   6       33.65       34.11      2.56 o
   9   0   6        0.49       -0.25      1.52 o
  10   0   6        5.93        9.03      2.57 o
 -11   1   6        0.05       -2.06      2.67 o
 -10   1   6        3.73        3.84      2.58 o
  -9   1   6        2.41        0.57      2.15 o
  -8   1   6        0.01       -1.28      1.28 o
  -7   1   6      291.73      277.89      5.77 o
  -6   1   6       28.46       31.18      2.02 o
  -5   1   6       29.85       29.92      1.83 o
  -4   1   6       66.41       71.98      2.18 o
  -3   1   6      629.95      635.57      7.73 o
  -2   1   6        2.21        0.52      0.61 o
  -1   1   6      916.95      906.53      9.12 o
   0   1   6      180.45      206.89      2.77 o
   1   1   6      127.57      123.56      1.89 o
   2   1   6      270.64      270.63      2.94 o
   3   1   6       12.69       15.62      0.96 o
   4   1   6      231.44      225.81      2.98 o
   5   1   6        7.36        7.87      0.86 o
   6   1   6        1.94        2.47      0.89 o
   7   1   6      100.03      107.59      3.48 o
   8   1   6        7.97        6.43      1.14 o
   9   1   6       26.31       31.75      1.75 o
  10   1   6        0.26       -1.23      1.23 o
  11   1   6        0.03        0.92      5.27 o
 -10   2   6        1.93        0.97      2.36 o
  -9   2   6       21.37       21.10      3.21 o
  -8   2   6       30.96       25.11      3.44 o
  -7   2   6      170.66      172.16      4.85 o
  -6   2   6      128.27      130.78      3.99 o
  -5   2   6       23.69       23.57      1.70 o
  -4   2   6        1.44        1.61      0.66 o
  -3   2   6      189.38      195.91      3.11 o
  -2   2   6      665.15      692.10      8.24 o
  -1   2   6      528.54      519.57      5.58 o
   0   2   6       22.20       20.49      0.85 o
   1   2   6     1959.40     2020.44     19.18 o
   2   2   6      105.51      110.35      1.78 o
   3   2   6        1.52        1.56      0.50 o
   4   2   6      251.04      252.28      3.16 o
   5   2   6       10.43       11.80      0.99 o
   6   2   6        4.95        4.70      1.02 o
   7   2   6        0.64       -0.92      0.92 o
   8   2   6       30.67       29.69      1.75 o
   9   2   6        0.43       -0.76      1.11 o
  10   2   6       25.00       31.02      3.30 o
  11   2   6        9.28        3.43      1.96 o
 -10   3   6        1.78        0.05      2.42 o
  -9   3   6        0.62       -0.38      1.85 o
  -8   3   6       14.58       16.28      2.63 o
  -7   3   6        1.37        1.67      1.80 o
  -6   3   6       10.37       10.36      1.48 o
  -5   3   6        0.35       -0.93      0.93 o
  -4   3   6        1.07       -0.55      0.99 o
  -3   3   6       30.92       30.15      1.24 o
  -2   3   6       65.33       69.29      1.92 o
  -1   3   6      180.57      156.76      2.23 o
   0   3   6       17.66       24.76      1.10 o
   1   3   6     1135.30     1130.06     12.68 o
   2   3   6     2572.41     2687.86     26.07 o
   3   3   6        3.22        1.32      0.48 o
   4   3   6      301.50      312.60      5.10 o
   5   3   6        7.45        5.88      1.02 o
   6   3   6       21.40       22.93      1.61 o
   7   3   6        5.37        5.03      1.23 o
   8   3   6       20.61       21.76      1.95 o
   9   3   6        1.80        2.35      1.45 o
  10   3   6        2.82        2.50      1.42 o
  11   3   6        2.64        1.29      2.05 o
 -10   4   6        7.06        7.67      6.54 o
  -9   4   6        2.78        2.69      2.33 o
  -8   4   6        1.05       -0.03      1.98 o
  -7   4   6        6.49        4.36      4.13 o
  -6   4   6       27.14       27.16      4.82 o
  -5   4   6      243.45      222.86      6.45 o
  -4   4   6       45.30       49.25      3.55 o
  -3   4   6       52.11       56.75      2.18 o
  -2   4   6       26.65       34.10      1.06 o
  -1   4   6      193.60      205.82      2.77 o
   0   4   6        5.62        4.18      0.57 o
   1   4   6      943.12      990.90     10.10 o
   2   4   6       83.27       85.25      1.98 o
   3   4   6      369.29      389.35      4.72 o
   4   4   6        0.10       -0.28      0.70 o
   5   4   6       42.80       44.93      1.99 o
   6   4   6      143.45      145.37      3.62 o
   7   4   6        0.26       -0.97      0.97 o
   8   4   6        0.30       -1.26      1.26 o
   9   4   6        2.80        1.61      2.11 o
  10   4   6       44.56       46.84      3.09 o
  11   4   6       26.24       28.47      2.59 o
  -9   5   6        0.03       -2.21      2.21 o
  -8   5   6        6.65        5.96      2.29 o
  -7   5   6        4.12        5.72      2.12 o
  -6   5   6        9.66       12.06      2.29 o
  -5   5   6      100.03       97.53      4.28 o
  -4   5   6      104.57       93.30      3.99 o
  -3   5   6        4.64        5.97      1.78 o
  -2   5   6        1.28        0.39      1.13 o
  -1   5   6      678.15      707.54      8.98 o
   0   5   6      245.61      257.23      3.55 o
   1   5   6     1461.97     1503.54     15.15 o
   2   5   6      112.81      114.63      2.11 o
   3   5   6      394.43      371.48      4.24 o
   4   5   6       34.82       35.64      1.30 o
   5   5   6      101.25      101.19      3.52 o
   6   5   6      687.22      669.66     12.57 o
   7   5   6        8.40        5.12      1.29 o
   8   5   6        4.30        4.64      1.31 o
   9   5   6        0.01       -0.62      1.64 o
  10   5   6       31.23       32.03      3.33 o
  11   5   6        0.07       -0.89      2.59 o
  -9   6   6        8.62        3.35      2.63 o
  -8   6   6       87.94       99.76      6.65 o
  -7   6   6        0.15       -0.94      1.80 o
  -6   6   6        5.68        3.02      1.94 o
  -5   6   6        4.66        3.19      1.74 o
  -4   6   6      292.50      286.32      7.54 o
  -3   6   6      184.86      184.65      4.69 o
  -2   6   6       21.72       19.65      1.41 o
  -1   6   6      136.81      149.66      3.14 o
   0   6   6       93.07      100.80      2.12 o
   1   6   6      619.89      627.65      7.15 o
   2   6   6       67.62       69.94      2.04 o
   3   6   6      144.03      153.04      4.24 o
   4   6   6       28.68       30.53      1.35 o
   5   6   6      145.18      144.29      4.34 o
   6   6   6      329.21      297.71      6.99 o
   7   6   6       36.23       28.13      1.98 o
   8   6   6       20.29       17.91      1.82 o
   9   6   6       10.48       12.01      1.82 o
  10   6   6       20.95       21.19      2.21 o
  11   6   6       10.17       10.92      2.08 o
  -8   7   6       35.07       40.43      3.97 o
  -7   7   6        2.48        3.72      2.29 o
  -6   7   6       12.91       13.35      2.17 o
  -5   7   6       10.38        7.80      1.98 o
  -4   7   6       17.38       18.18      2.03 o
  -3   7   6      265.69      280.45      6.16 o
  -2   7   6       12.05       15.88      2.17 o
  -1   7   6      161.86      173.44      3.22 o
   0   7   6      299.46      295.39      3.86 o
   1   7   6      210.00      204.40      3.83 o
   2   7   6        3.31        3.12      0.83 o
   3   7   6      128.60      126.86      2.59 o
   4   7   6      126.77      128.84      2.90 o
   5   7   6        2.76        2.78      1.00 o
   6   7   6        7.65        4.96      1.22 o
   7   7   6        1.23        0.96      1.31 o
   8   7   6        0.12       -0.53      1.18 o
   9   7   6       13.37       13.84      1.88 o
  10   7   6       18.06       16.47      2.20 o
  11   7   6        0.03       -2.72      2.87 o
  -8   8   6       29.55       38.84      8.37 o
  -7   8   6        3.37        5.07      2.39 o
  -6   8   6       39.79       43.12      3.78 o
  -5   8   6       16.27       19.79      3.26 o
  -4   8   6        0.46       -0.35      1.31 o
  -3   8   6        0.33       -0.38      1.26 o
  -2   8   6        5.88        3.38      1.30 o
  -1   8   6       28.19       34.70      2.11 o
   0   8   6       60.76       56.85      1.56 o
   1   8   6      155.24      160.95      3.18 o
   2   8   6        8.20        7.09      0.90 o
   3   8   6      236.48      242.33      4.00 o
   4   8   6       23.71       25.25      1.65 o
   5   8   6        7.20        5.97      0.96 o
   6   8   6      105.44      117.88      4.18 o
   7   8   6       63.52       61.97      3.30 o
   8   8   6       53.40       57.45      5.86 o
   9   8   6       19.43       18.66      2.06 o
  10   8   6        5.66        3.56      1.93 o
  -7   9   6       26.50       38.86      4.47 o
  -6   9   6       18.53       17.18      2.92 o
  -5   9   6       20.13       24.92      2.58 o
  -4   9   6        6.45        3.58      1.66 o
  -3   9   6        3.32        3.57      1.45 o
  -2   9   6       13.60       12.04      1.68 o
  -1   9   6       79.89       71.69      4.86 o
   0   9   6       21.99       19.88      1.51 o
   1   9   6       71.92       75.09      2.88 o
   2   9   6        2.12        1.71      1.09 o
   3   9   6        8.50        8.37      1.13 o
   4   9   6        8.91        8.42      1.18 o
   5   9   6       21.16       20.77      1.75 o
   6   9   6       12.11       13.33      1.70 o
   7   9   6        2.58        2.52      1.83 o
   8   9   6        8.75        6.43      1.82 o
   9   9   6        6.84        6.76      2.02 o
  10   9   6       63.22       74.07      5.50 o
  -6  10   6        4.94        7.11      3.21 o
  -5  10   6        1.15       -1.46      2.00 o
  -4  10   6        0.16       -1.37      1.82 o
  -3  10   6       10.17        4.12      2.12 o
  -2  10   6        0.59        2.69      1.48 o
  -1  10   6       15.90       16.20      2.14 o
   0  10   6       30.23       25.49      3.41 o
   1  10   6       30.36       32.29      2.16 o
   2  10   6       52.18       56.67      2.19 o
   3  10   6        9.21       11.07      1.75 o
   4  10   6        0.25       -0.88      0.88 o
   5  10   6        9.11        9.55      1.42 o
   6  10   6        7.07        4.80      2.06 o
   7  10   6        2.49        1.95      1.30 o
   8  10   6       56.31       69.26      5.05 o
   9  10   6       52.31       41.97      4.36 o
  -4  11   6       13.23        7.89      2.67 o
  -3  11   6       21.86       22.76      3.05 o
  -2  11   6       16.92       15.71      2.71 o
  -1  11   6       26.11       26.75      5.05 o
   0  11   6        7.81        9.07      3.00 o
   1  11   6       44.66       48.22      4.36 o
   2  11   6       40.76       51.59      2.92 o
   3  11   6       18.39       18.56      2.38 o
   4  11   6        1.48        2.26      1.20 o
   5  11   6        0.19       -0.89      1.13 o
   6  11   6        5.65        4.76      1.53 o
   7  11   6        0.31        1.13      1.37 o
   8  11   6        2.75        2.41      1.62 o
  -2  12   6        2.56        2.43      2.21 o
  -1  12   6       13.19       11.38      2.67 o
   0  12   6        0.87        2.75      4.13 o
   1  12   6        8.61       10.55      4.36 o
   2  12   6        5.83        2.47      1.49 o
   3  12   6        5.91        4.94      1.64 o
   4  12   6        5.64        4.16      1.82 o
   5  12   6       28.84       27.01      2.19 o
   6  12   6       38.65       45.70      6.31 o
   7  12   6        1.31        1.49      1.62 o
   0  13   6        2.61        5.73      4.82 o
   1  13   6        0.28        1.15      4.36 o
   2  13   6        0.00       -3.90      3.90 o
   3  13   6        0.09       -1.45      2.52 o
   4  13   6        0.00       -1.07      1.85 o
   5  13   6        2.35        2.10      2.29 o
  -4  -9   7        6.36        8.74      1.63 o
  -3  -9   7        0.29       -0.54      1.18 o
  -2  -9   7       12.66        9.64      1.54 o
  -1  -9   7        0.20       -1.64      1.64 o
   0  -9   7       17.74       23.17      3.01 o
  -6  -8   7        2.86        5.61      1.75 o
  -5  -8   7        3.52        3.36      1.56 o
  -4  -8   7        3.38        2.06      1.99 o
  -3  -8   7        7.06        6.79      1.31 o
  -2  -8   7        0.15       -0.66      0.99 o
  -1  -8   7        4.04        1.99      1.09 o
   0  -8   7        6.39        6.38      1.56 o
   1  -8   7        1.36        0.14      1.28 o
   2  -8   7       10.37        7.11      2.75 o
   3  -8   7        4.04        3.67      2.52 o
  -8  -7   7        6.63        5.26      1.98 o
  -7  -7   7        2.64        1.92      2.18 o
  -6  -7   7        0.97        1.22      1.58 o
  -5  -7   7        0.70        0.43      1.04 o
  -4  -7   7        7.03        4.58      1.18 o
  -3  -7   7        2.13       -0.43      0.94 o
  -2  -7   7       11.36       10.28      1.27 o
  -1  -7   7        5.80        6.11      1.19 o
   0  -7   7       87.16       96.89      2.88 o
   1  -7   7        3.20        6.55      1.45 o
   2  -7   7       11.02       16.33      2.11 o
   3  -7   7        2.19        0.34      1.46 o
   4  -7   7        0.01       -1.61      2.06 o
  -9  -6   7       17.71       22.24      4.13 o
  -8  -6   7       22.33       26.98      3.06 o
  -7  -6   7       38.35       44.09      6.61 o
  -6  -6   7        1.19        0.80      2.08 o
  -5  -6   7        1.84        0.90      0.97 o
  -4  -6   7        0.83        0.27      0.94 o
  -3  -6   7       78.48       79.35      2.45 o
  -2  -6   7       15.07       12.12      1.20 o
  -1  -6   7        0.17       -0.76      0.76 o
   0  -6   7        3.88        2.54      0.94 o
   1  -6   7        2.03        0.56      0.90 o
   2  -6   7        4.93        4.85      1.12 o
   3  -6   7        4.82        3.15      1.34 o
   4  -6   7        7.61        9.89      1.58 o
   5  -6   7        3.23        2.42      4.70 o
   6  -6   7       14.39       18.58      3.44 o
  -9  -5   7        0.17       -3.47      4.13 o
  -8  -5   7        1.52        1.53      1.49 o
  -7  -5   7        3.56        1.67      1.33 o
  -6  -5   7       14.54       15.96      2.19 o
  -5  -5   7        0.56       -1.22      1.22 o
  -4  -5   7        6.31        6.98      1.10 o
  -3  -5   7       17.84       18.74      1.22 o
  -2  -5   7        2.12        5.92      1.17 o
  -1  -5   7       10.16        8.15      0.97 o
   0  -5   7      105.01       98.62      2.38 o
   1  -5   7        4.01        3.40      1.24 o
   2  -5   7      375.25      385.36      7.77 o
   3  -5   7        4.62        2.70      1.05 o
   4  -5   7        6.79        6.75      1.46 o
   5  -5   7        0.45       -0.23      1.46 o
   6  -5   7        1.90       -1.13      1.53 o
   7  -5   7        0.01       -2.29      2.29 o
 -10  -4   7       59.43       82.45      4.83 o
  -9  -4   7        0.41       -0.60      1.98 o
  -8  -4   7        2.77        0.11      2.87 o
  -7  -4   7       71.92       69.60      2.84 o
  -6  -4   7        4.42        4.16      1.33 o
  -5  -4   7      260.14      259.93      5.35 o
  -4  -4   7        0.03       -0.71      0.71 o
  -3  -4   7       39.16       37.48      1.51 o
  -2  -4   7       64.57       75.81      1.67 o
  -1  -4   7       43.34       37.05      1.27 o
   0  -4   7       41.88       42.19      1.88 o
   1  -4   7        9.36       12.89      0.99 o
   2  -4   7       57.36       63.14      1.83 o
   3  -4   7      225.71      260.92      4.12 o
   4  -4   7       16.53       14.94      1.36 o
   5  -4   7        2.29        3.22      1.38 o
   6  -4   7        0.46       -0.95      1.58 o
   7  -4   7        0.14       -2.17      2.17 o
   8  -4   7        0.18       -2.75      5.05 o
 -10  -3   7        7.81        7.26      2.28 o
  -9  -3   7        6.24        7.64      2.04 o
  -8  -3   7       11.64       12.64      2.15 o
  -7  -3   7       33.11       32.39      1.83 o
  -6  -3   7        3.34        3.23      1.16 o
  -5  -3   7      101.47       89.73      2.63 o
  -4  -3   7      491.27      468.83      5.77 o
  -3  -3   7       44.29       45.74      1.58 o
  -2  -3   7      296.45      291.06      4.10 o
  -1  -3   7       81.29       79.95      1.68 o
   0  -3   7       34.61       35.84      1.20 o
   1  -3   7       27.75       24.23      1.34 o
   2  -3   7       66.54       62.12      1.71 o
   3  -3   7       42.11       46.66      1.73 o
   4  -3   7       20.61       20.54      1.35 o
   5  -3   7        0.87        2.21      1.48 o
   6  -3   7        3.23        1.07      1.38 o
   7  -3   7        1.72        0.15      1.44 o
   8  -3   7        2.85        2.52      1.73 o
 -10  -2   7        6.55        4.83      2.13 o
  -9  -2   7        1.81       -0.82      1.68 o
  -8  -2   7        0.02       -0.86      1.47 o
  -7  -2   7        1.34       -0.02      1.45 o
  -6  -2   7        5.67        6.22      1.66 o
  -5  -2   7       96.41       97.50      2.86 o
  -4  -2   7       10.77        7.49      1.02 o
  -3  -2   7       73.97       74.67      1.84 o
  -2  -2   7       52.47       50.74      1.56 o
  -1  -2   7       45.77       49.03      1.61 o
   0  -2   7        0.89        2.11      0.67 o
   1  -2   7        0.92        0.28      0.59 o
   2  -2   7       48.45       43.07      1.46 o
   3  -2   7       12.41       11.45      1.01 o
   4  -2   7       24.82       23.40      1.29 o
   5  -2   7      111.89      116.92      3.77 o
   6  -2   7       11.60       10.56      1.42 o
   7  -2   7        5.90        4.28      1.57 o
   8  -2   7        0.35       -0.98      1.49 o
   9  -2   7        5.13        0.19      2.42 o
 -10  -1   7       12.93       10.12      2.27 o
  -9  -1   7       39.01       40.54      2.79 o
  -8  -1   7       20.37       23.48      2.20 o
  -7  -1   7        0.50       -1.20      1.43 o
  -6  -1   7        5.67        9.05      2.73 o
  -5  -1   7      123.48      116.85      2.76 o
  -4  -1   7        2.21        1.64      1.46 o
  -3  -1   7       62.72       65.04      1.68 o
  -2  -1   7       94.91       86.72      1.90 o
  -1  -1   7        5.63        4.10      0.69 o
   0  -1   7      210.77      224.65      3.02 o
   1  -1   7       94.08      101.71      1.95 o
   2  -1   7       56.27       59.68      1.71 o
   3  -1   7       76.92       81.67      1.99 o
   4  -1   7        9.86        9.96      0.96 o
   5  -1   7       32.58       34.03      1.77 o
   6  -1   7        4.86        4.74      1.21 o
   7  -1   7        0.22        0.78      1.32 o
   8  -1   7       17.02       18.40      2.07 o
   9  -1   7       12.83       15.89      2.42 o
 -10   0   7        1.76        3.59      2.63 o
  -9   0   7       41.40       47.89      2.94 o
  -8   0   7      174.61      177.57      4.81 o
  -7   0   7        2.41        1.11      1.52 o
  -6   0   7       21.31       19.86      1.88 o
  -5   0   7       34.55       37.51      1.75 o
  -4   0   7       53.40       56.53      1.94 o
  -3   0   7      124.85      124.10      2.17 o
  -2   0   7        9.00        9.88      0.92 o
  -1   0   7        0.02       -0.17      0.56 o
   0   0   7       62.19       65.63      1.65 o
   1   0   7        1.01        0.78      0.58 o
   2   0   7      343.26      341.18      4.01 o
   3   0   7       18.14       18.61      1.25 o
   4   0   7       37.18       41.46      1.81 o
   5   0   7       25.03       22.43      1.34 o
   6   0   7      374.41      377.47      5.88 o
   7   0   7       76.39       78.91      2.35 o
   8   0   7        9.89        9.93      1.32 o
   9   0   7        7.22        5.16      1.73 o
  10   0   7        3.59        2.82      2.60 o
 -10   1   7        1.44       -2.46      2.46 o
  -9   1   7       25.85       24.54      3.36 o
  -8   1   7       55.91       59.45      7.50 o
  -7   1   7       51.40       47.91      5.14 o
  -6   1   7       25.27       24.20      1.97 o
  -5   1   7       80.30       80.68      2.95 o
  -4   1   7      120.27      120.67      2.57 o
  -3   1   7      269.66      282.37      4.27 o
  -2   1   7      431.24      445.57      5.08 o
  -1   1   7      124.56      122.92      2.45 o
   0   1   7      395.37      380.39      4.56 o
   1   1   7       31.28       32.53      1.14 o
   2   1   7       52.66       54.39      1.41 o
   3   1   7        3.29        5.27      0.80 o
   4   1   7      157.07      148.60      3.42 o
   5   1   7       11.60       12.53      1.11 o
   6   1   7      281.44      281.97      6.00 o
   7   1   7        6.78        6.85      1.16 o
   8   1   7       98.66      109.45      3.88 o
   9   1   7        0.25        0.08      1.17 o
  10   1   7        2.22       -0.12      1.74 o
 -10   2   7        0.28       -2.53      2.53 o
  -9   2   7        0.47       -1.27      1.98 o
  -8   2   7       64.30       61.79      5.62 o
  -7   2   7       18.80       23.47      2.47 o
  -6   2   7       36.36       39.14      2.32 o
  -5   2   7      106.40      100.62      3.80 o
  -4   2   7       43.81       43.72      2.85 o
  -3   2   7       14.44       21.71      1.21 o
  -2   2   7      508.01      518.12      5.67 o
  -1   2   7      329.91      329.85      4.02 o
   0   2   7       16.87       18.99      0.92 o
   1   2   7       60.00       64.13      1.59 o
   2   2   7        0.00        0.63      0.77 o
   3   2   7       26.31       28.81      1.26 o
   4   2   7      157.79      155.18      2.78 o
   5   2   7       59.34       61.12      1.89 o
   6   2   7        8.31        8.57      1.04 o
   7   2   7        4.43        2.96      1.02 o
   8   2   7        6.76        5.87      1.19 o
   9   2   7       94.73      114.60      4.99 o
  10   2   7        0.16       -1.24      1.24 o
 -10   3   7       30.17       25.99      5.39 o
  -9   3   7       16.48       20.41      3.18 o
  -8   3   7       34.56       38.26      8.14 o
  -7   3   7       19.06       19.05      2.80 o
  -6   3   7      190.47      193.77      4.57 o
  -5   3   7      265.91      263.04      7.30 o
  -4   3   7        4.48        3.90      1.26 o
  -3   3   7      103.40       99.31      2.23 o
  -2   3   7       16.26       13.08      1.46 o
  -1   3   7       90.37       91.10      1.78 o
   0   3   7       60.90       62.59      1.49 o
   1   3   7        5.44        6.36      0.75 o
   2   3   7      747.27      765.70      6.91 o
   3   3   7       23.47       29.37      0.97 o
   4   3   7        0.02        0.31      0.72 o
   5   3   7        0.05       -0.44      0.77 o
   6   3   7        3.25        2.52      1.08 o
   7   3   7        7.19        3.62      1.09 o
   8   3   7       21.79       24.34      1.76 o
   9   3   7       53.54       54.08      2.44 o
  10   3   7       38.37       40.65      2.37 o
  11   3   7        2.44       -0.34      2.89 o
 -10   4   7       24.12       35.09      5.05 o
  -9   4   7        2.88        2.89      2.50 o
  -8   4   7        0.62        0.38      2.12 o
  -7   4   7        0.12        0.19      1.82 o
  -6   4   7      433.53      436.36     10.45 o
  -5   4   7      124.17      130.35      4.90 o
  -4   4   7       29.99       30.09      2.28 o
  -3   4   7       22.52       24.76      1.74 o
  -2   4   7        1.30        1.05      0.58 o
  -1   4   7       26.06       25.13      1.04 o
   0   4   7        0.32        0.92      0.58 o
   1   4   7        1.53        0.21      0.53 o
   2   4   7      259.24      260.99      3.31 o
   3   4   7      116.06      123.86      2.09 o
   4   4   7       57.03       59.28      1.99 o
   5   4   7        4.68        6.47      1.11 o
   6   4   7      179.73      167.24      4.05 o
   7   4   7        3.73        3.67      1.19 o
   8   4   7       41.52       47.16      4.63 o
   9   4   7       25.39       28.17      2.93 o
  10   4   7        1.58       -1.88      1.88 o
  11   4   7        1.39        1.00      2.99 o
  -9   5   7        1.97        0.09      4.36 o
  -8   5   7        3.22        5.59      2.50 o
  -7   5   7       34.25       34.62      3.30 o
  -6   5   7      241.43      251.29      7.55 o
  -5   5   7      241.17      235.12      7.57 o
  -4   5   7       17.06       15.99      2.15 o
  -3   5   7      176.08      174.86      4.00 o
  -2   5   7       27.46       28.85      1.31 o
  -1   5   7       41.55       39.28      1.35 o
   0   5   7       59.78       67.00      2.22 o
   1   5   7        2.13        1.03      0.84 o
   2   5   7       18.46       21.99      1.32 o
   3   5   7       30.71       32.07      1.61 o
   4   5   7        0.07       -0.59      0.73 o
   5   5   7        0.08       -0.91      0.91 o
   6   5   7       49.49       49.14      2.29 o
   7   5   7       66.99       69.21      2.77 o
   8   5   7        2.70        2.33      1.79 o
   9   5   7        0.00       -0.15      1.42 o
  10   5   7        1.28       -0.82      1.58 o
  11   5   7       48.17       56.43      4.59 o
  -9   6   7        9.93        8.91      6.54 o
  -8   6   7        5.37        5.63      3.10 o
  -7   6   7       25.46       24.24      3.01 o
  -6   6   7       12.39       14.01      2.53 o
  -5   6   7       94.45      105.54      4.68 o
  -4   6   7       48.89       51.88      3.30 o
  -3   6   7      163.31      159.22      5.85 o
  -2   6   7        3.15        2.03      1.24 o
  -1   6   7      218.45      219.50      4.06 o
   0   6   7        0.01       -0.59      0.59 o
   1   6   7      187.39      200.64      3.47 o
   2   6   7      389.71      397.78      4.30 o
   3   6   7       97.85       96.38      1.88 o
   4   6   7      336.52      333.03      5.18 o
   5   6   7       52.37       50.20      2.49 o
   6   6   7       29.66       27.66      1.85 o
   7   6   7       18.18       21.21      1.88 o
   8   6   7       17.05       14.32      1.74 o
   9   6   7       16.22       17.44      1.99 o
  10   6   7        0.19       -1.49      1.49 o
  11   6   7        6.83        8.45      7.68 o
  -8   7   7       41.78       49.29     12.84 o
  -7   7   7        7.92        4.73      2.36 o
  -6   7   7        0.16        0.23      3.10 o
  -5   7   7        6.93        7.77      2.29 o
  -4   7   7       30.56       30.93      2.84 o
  -3   7   7       12.96        8.23      1.94 o
  -2   7   7       13.05       13.45      2.68 o
  -1   7   7       35.44       36.63      1.81 o
   0   7   7       22.28       21.25      1.22 o
   1   7   7        6.76        4.74      0.87 o
   2   7   7      812.12      814.03      8.57 o
   3   7   7      270.94      275.05      7.33 o
   4   7   7       18.49       15.53      1.21 o
   5   7   7       71.29       68.36      3.67 o
   6   7   7       39.54       39.89      2.27 o
   7   7   7        9.35       13.83      1.75 o
   8   7   7        0.11       -1.06      1.37 o
   9   7   7        2.82        1.78      1.53 o
  10   7   7        6.63        4.21      2.51 o
  -7   8   7        6.32        7.95      2.74 o
  -6   8   7       22.36       22.85      3.14 o
  -5   8   7        0.04        1.64      1.80 o
  -4   8   7        8.39        7.08      1.76 o
  -3   8   7       31.13       36.83      3.24 o
  -2   8   7        1.54        1.44      1.34 o
  -1   8   7       97.08       93.72      3.31 o
   0   8   7       20.60       19.20      1.16 o
   1   8   7      144.34      144.17      2.62 o
   2   8   7      198.92      205.45      3.57 o
   3   8   7        5.88        2.77      0.92 o
   4   8   7        6.71        5.15      2.03 o
   5   8   7       11.02       10.37      1.44 o
   6   8   7       12.28       11.96      2.82 o
   7   8   7        0.25        0.95      1.29 o
   8   8   7       41.07       41.35      2.54 o
   9   8   7        2.40        1.44      2.47 o
  10   8   7        8.67        6.51      3.78 o
  -6   9   7       40.96       52.52      5.27 o
  -5   9   7       56.08       65.52      4.47 o
  -4   9   7        0.29       -1.44      2.39 o
  -3   9   7       48.17       46.22      4.17 o
  -2   9   7       20.97       19.60      1.90 o
  -1   9   7       36.03       36.79      2.32 o
   0   9   7       31.03       29.10      2.58 o
   1   9   7       44.13       43.55      1.63 o
   2   9   7       23.38       23.74      1.59 o
   3   9   7        0.53       -0.17      0.72 o
   4   9   7        0.18       -0.43      1.07 o
   5   9   7        0.00        1.15      1.61 o
   6   9   7       67.42       64.90      4.36 o
   7   9   7        2.07        3.82      1.60 o
   8   9   7       16.76       14.44      2.25 o
   9   9   7       47.21       47.93      4.59 o
  10   9   7        7.98       10.78      3.21 o
  -5  10   7       29.99       33.25      4.36 o
  -4  10   7       42.03       45.87      5.16 o
  -3  10   7        0.23       -0.56      1.94 o
  -2  10   7       11.23       10.50      2.00 o
  -1  10   7       15.64       17.57      2.22 o
   0  10   7       11.58        9.45      2.71 o
   1  10   7        0.92        1.03      3.33 o
   2  10   7        0.58       -0.24      0.95 o
   3  10   7       19.81       21.41      1.57 o
   4  10   7        4.06        3.82      1.26 o
   5  10   7       21.06       20.18      2.75 o
   6  10   7        9.14        3.67      2.06 o
   7  10   7        6.81        4.42      1.76 o
   8  10   7       12.47       11.34      3.55 o
   9  10   7       22.45       16.51      3.44 o
  -4  11   7        0.90        5.09      2.67 o
  -3  11   7        8.31       12.31      2.71 o
  -2  11   7        0.01       -1.94      1.94 o
  -1  11   7        0.16        2.01      1.80 o
   0  11   7       24.39       19.94      2.42 o
   1  11   7      101.60      103.20      5.59 o
   2  11   7       22.19       20.08      2.10 o
   3  11   7       19.28       17.06      2.03 o
   4  11   7        2.79        3.47      1.28 o
   5  11   7        5.81        8.44      1.70 o
   6  11   7        4.39        4.59      2.06 o
   7  11   7        0.19        0.23      2.06 o
   8  11   7        3.14        6.88      2.75 o
  -2  12   7        3.40        4.02      2.33 o
  -1  12   7        1.60        0.93      2.03 o
   0  12   7        0.68        3.42      2.15 o
   1  12   7       24.27       32.34      5.73 o
   2  12   7        3.29        4.24      2.76 o
   3  12   7        0.43       -1.47      1.47 o
   4  12   7        2.83        2.90      1.85 o
   5  12   7        5.05        8.44      2.98 o
   6  12   7       22.77       20.81      4.24 o
   7  12   7       11.03        8.49      2.75 o
   0  13   7        1.30        0.85      2.39 o
   1  13   7        0.66       -2.75      4.36 o
   2  13   7        2.94       10.09      4.82 o
   3  13   7        1.71        1.99      2.05 o
   4  13   7        0.21        0.15      1.85 o
   5  13   7        0.00       -2.06      2.06 o
  -4  -8   8        6.09        5.30      1.38 o
  -3  -8   8        2.33        1.02      1.28 o
  -2  -8   8       14.06       17.54      1.74 o
  -1  -8   8        6.39        8.18      2.11 o
   0  -8   8        7.47        7.77      2.18 o
   1  -8   8        5.90        6.42      2.75 o
  -6  -7   8        0.80        0.83      1.59 o
  -5  -7   8        0.31       -1.32      1.32 o
  -4  -7   8        0.08       -0.77      1.07 o
  -3  -7   8       21.83       23.18      1.70 o
  -2  -7   8        1.44       -0.77      0.96 o
  -1  -7   8        1.94        0.28      1.09 o
   0  -7   8        0.62        0.64      1.19 o
   1  -7   8       37.55       43.24      2.92 o
   2  -7   8        2.02        2.41      2.18 o
   3  -7   8        0.81       -2.06      2.06 o
  -8  -6   8        8.80        4.82      3.21 o
  -7  -6   8       24.50       23.96      2.30 o
  -6  -6   8        0.62        0.25      1.40 o
  -5  -6   8        2.26       -1.29      1.29 o
  -4  -6   8        0.66       -0.94      0.94 o
  -3  -6   8        6.44        7.86      1.29 o
  -2  -6   8       41.67       47.96      2.12 o
  -1  -6   8        0.87        0.13      0.91 o
   0  -6   8        4.03        1.87      1.01 o
   1  -6   8        9.28        7.56      1.28 o
   2  -6   8        1.87        1.96      1.54 o
   3  -6   8        4.49        4.47      1.78 o
   4  -6   8        0.04       -1.46      1.46 o
   5  -6   8        5.91        3.44      2.75 o
  -8  -5   8        3.78        4.27      2.53 o
  -7  -5   8        0.02       -1.04      2.25 o
  -6  -5   8        3.10        2.26      1.43 o
  -5  -5   8        7.67        3.64      1.47 o
  -4  -5   8        0.08        0.95      1.00 o
  -3  -5   8       17.79       18.41      1.44 o
  -2  -5   8        9.28       11.83      1.13 o
  -1  -5   8       14.05       17.81      1.30 o
   0  -5   8       78.02       79.35      2.28 o
   1  -5   8        1.46        0.99      0.91 o
   2  -5   8        6.11        4.60      1.16 o
   3  -5   8       30.54       36.05      1.94 o
   4  -5   8       12.64       11.39      2.87 o
   5  -5   8       32.54       35.07      3.10 o
   6  -5   8        0.78        1.61      2.52 o
  -9  -4   8       51.10       67.07      4.57 o
  -8  -4   8        3.15        1.80      2.25 o
  -7  -4   8       35.31       39.95      2.40 o
  -6  -4   8        9.20        6.88      1.62 o
  -5  -4   8        0.16       -1.45      1.45 o
  -4  -4   8       40.95       40.29      2.25 o
  -3  -4   8       30.58       31.18      1.82 o
  -2  -4   8        1.11        0.75      1.13 o
  -1  -4   8       34.80       30.12      1.32 o
   0  -4   8       84.93       91.04      2.32 o
   1  -4   8       23.11       22.63      1.24 o
   2  -4   8        6.47       12.40      1.56 o
   3  -4   8       60.12       73.25      3.34 o
   4  -4   8       11.34       14.08      1.75 o
   5  -4   8        0.38       -1.57      1.57 o
   6  -4   8        1.14       -1.50      1.50 o
   7  -4   8        5.94        1.81      2.57 o
  -9  -3   8        1.14       -2.03      2.03 o
  -8  -3   8        0.02       -1.84      1.84 o
  -7  -3   8       83.89       90.83      3.80 o
  -6  -3   8        1.66        0.42      1.10 o
  -5  -3   8      240.97      247.15      4.61 o
  -4  -3   8       28.29       28.52      1.73 o
  -3  -3   8       97.87       98.16      2.24 o
  -2  -3   8       22.07       19.60      1.22 o
  -1  -3   8       60.15       53.94      1.73 o
   0  -3   8        1.90        2.58      0.66 o
   1  -3   8       18.31       17.35      1.08 o
   2  -3   8       48.51       49.09      1.75 o
   3  -3   8        4.20        6.29      1.07 o
   4  -3   8      143.79      149.56      3.48 o
   5  -3   8        4.78        3.02      1.27 o
   6  -3   8        1.83       -0.17      1.40 o
   7  -3   8       23.83       22.46      2.37 o
   8  -3   8        5.46       13.25      5.73 o
 -10  -2   8        3.66        4.25      2.63 o
  -9  -2   8       15.19       17.00      2.48 o
  -8  -2   8        0.73       -1.54      1.54 o
  -7  -2   8       59.02       56.98      3.10 o
  -6  -2   8        8.73        9.20      1.31 o
  -5  -2   8        0.17       -0.03      0.99 o
  -4  -2   8      182.27      180.77      4.53 o
  -3  -2   8       18.06       16.64      1.57 o
  -2  -2   8        0.07       -0.77      0.77 o
  -1  -2   8       65.28       69.80      1.94 o
   0  -2   8       28.25       27.15      1.22 o
   1  -2   8      206.94      200.84      3.03 o
   2  -2   8       20.69       21.11      1.23 o
   3  -2   8        4.14        4.19      1.25 o
   4  -2   8        9.54        8.10      1.62 o
   5  -2   8        4.94        4.60      1.32 o
   6  -2   8        0.07       -1.42      1.42 o
   7  -2   8       38.10       48.40      6.49 o
   8  -2   8       13.26       15.43      2.27 o
 -10  -1   8        0.39       -1.90      1.90 o
  -9  -1   8       43.05       51.64      3.22 o
  -8  -1   8       30.13       30.81      2.56 o
  -7  -1   8       83.60       86.78      3.50 o
  -6  -1   8       25.56       26.17      2.27 o
  -5  -1   8       32.86       32.18      1.72 o
  -4  -1   8       30.47       33.69      1.73 o
  -3  -1   8        4.83        4.16      1.26 o
  -2  -1   8       84.90       79.61      1.94 o
  -1  -1   8       18.17       19.39      1.16 o
   0  -1   8        8.81        7.92      0.85 o
   1  -1   8      246.89      247.58      3.39 o
   2  -1   8        4.10        1.99      0.82 o
   3  -1   8        0.61        0.20      0.96 o
   4  -1   8       18.28       21.25      1.47 o
   5  -1   8       11.04       11.18      1.42 o
   6  -1   8       68.64       71.62      4.30 o
   7  -1   8       46.27       53.11      3.01 o
   8  -1   8        6.10        5.19      1.85 o
   9  -1   8        0.16       -2.37      2.42 o
 -10   0   8       18.64       22.85      3.75 o
  -9   0   8        3.53        3.31      1.92 o
  -8   0   8        8.88        7.35      1.89 o
  -7   0   8      309.97      303.56      6.57 o
  -6   0   8       16.79       15.78      1.93 o
  -5   0   8       16.97       18.00      1.39 o
  -4   0   8       35.27       34.46      1.72 o
  -3   0   8        9.60        8.99      1.11 o
  -2   0   8        5.87        7.01      0.88 o
  -1   0   8      164.64      165.12      2.75 o
   0   0   8      146.05      145.67      3.42 o
   1   0   8        2.82        3.10      0.76 o
   2   0   8       69.09       67.74      2.73 o
   3   0   8        1.04        1.36      0.95 o
   4   0   8       12.45       11.28      1.25 o
   5   0   8      143.18      152.30      3.45 o
   6   0   8      207.94      217.33      6.39 o
   7   0   8       15.76       15.21      1.65 o
   8   0   8       42.11       43.70      2.04 o
   9   0   8        0.98       -1.64      1.64 o
 -10   1   8        6.32        7.07      2.97 o
  -9   1   8        7.02        3.74      2.87 o
  -8   1   8        1.96        0.80      1.62 o
  -7   1   8        1.55        1.43      1.48 o
  -6   1   8        8.86        5.70      1.56 o
  -5   1   8       60.81       58.85      2.71 o
  -4   1   8        0.52        0.59      1.00 o
  -3   1   8      273.63      279.69      6.39 o
  -2   1   8        0.24       -0.06      0.60 o
  -1   1   8      238.74      237.25      3.35 o
   0   1   8      221.94      225.48      3.34 o
   1   1   8        2.33        1.24      0.66 o
   2   1   8      285.73      287.84      3.66 o
   3   1   8        0.11        0.05      0.89 o
   4   1   8       13.87       15.25      1.32 o
   5   1   8       17.29       16.97      1.23 o
   6   1   8        5.60        6.87      1.12 o
   7   1   8        9.90       10.34      1.32 o
   8   1   8        4.94        6.16      1.29 o
   9   1   8       34.13       39.55      2.12 o
  10   1   8        0.35       -3.18      4.24 o
 -10   2   8       10.21        9.17      3.18 o
  -9   2   8        8.74       10.65      3.33 o
  -8   2   8       30.58       28.03      6.31 o
  -7   2   8       34.65       33.66      3.55 o
  -6   2   8       97.83       95.13      4.37 o
  -5   2   8       86.44       84.69      4.50 o
  -4   2   8       79.25       83.09      3.06 o
  -3   2   8        2.37        1.69      0.85 o
  -2   2   8       90.58      100.74      1.95 o
  -1   2   8       19.74       22.00      1.09 o
   0   2   8      239.45      238.21      3.39 o
   1   2   8       63.79       60.16      1.53 o
   2   2   8       76.57       80.89      1.78 o
   3   2   8       69.23       64.61      2.04 o
   4   2   8        0.68        1.31      0.90 o
   5   2   8       15.31       17.60      1.23 o
   6   2   8        7.48        7.19      1.08 o
   7   2   8        0.55       -0.98      0.98 o
   8   2   8       24.09       26.87      1.74 o
   9   2   8       30.44       31.91      1.95 o
  10   2   8       34.07       35.51      2.97 o
  -9   3   8       16.48       14.07      3.18 o
  -8   3   8        6.03        5.19      2.50 o
  -7   3   8        1.31        3.01      2.12 o
  -6   3   8      138.63      132.95      3.93 o
  -5   3   8       17.73       12.96      1.64 o
  -4   3   8       21.48       22.75      1.90 o
  -3   3   8      225.71      221.19      5.66 o
  -2   3   8        7.86        6.47      1.01 o
  -1   3   8      113.58      119.91      2.18 o
   0   3   8       52.69       54.81      1.59 o
   1   3   8       10.87       11.78      1.20 o
   2   3   8       16.00       14.91      0.83 o
   3   3   8       24.58       23.33      1.16 o
   4   3   8       41.00       36.15      1.51 o
   5   3   8       12.27       13.14      1.17 o
   6   3   8       15.91       16.02      1.27 o
   7   3   8        6.23        6.60      1.18 o
   8   3   8       35.54       35.95      2.41 o
   9   3   8       18.94       18.66      1.70 o
  10   3   8        5.38        4.02      1.46 o
  -9   4   8        9.86       13.54      3.18 o
  -8   4   8        8.83        8.74      2.63 o
  -7   4   8        3.24        3.94      3.55 o
  -6   4   8       35.30       32.32      3.14 o
  -5   4   8      241.79      227.29      5.05 o
  -4   4   8        0.00       -1.12      1.12 o
  -3   4   8       16.82       16.73      1.66 o
  -2   4   8       32.94       30.96      1.46 o
  -1   4   8      207.71      221.84      3.17 o
   0   4   8       13.00       13.81      0.95 o
   1   4   8       43.37       49.13      1.63 o
   2   4   8      239.78      238.85      3.16 o
   3   4   8        3.62        2.83      0.78 o
   4   4   8      235.72      225.31      4.05 o
   5   4   8      141.86      136.62      3.57 o
   6   4   8       18.91       18.45      1.52 o
   7   4   8        4.18        2.18      1.22 o
   8   4   8        1.06       -0.66      1.10 o
   9   4   8       37.13       38.05      3.24 o
  10   4   8        0.08       -0.37      1.42 o
  -9   5   8        6.19        6.99      2.88 o
  -8   5   8        0.09        0.37      2.36 o
  -7   5   8        3.09        0.34      2.12 o
  -6   5   8       15.67       15.55      2.53 o
  -5   5   8       17.00       17.58      2.50 o
  -4   5   8        2.97        5.64      1.94 o
  -3   5   8      192.88      208.84      4.66 o
  -2   5   8       51.25       54.32      2.87 o
  -1   5   8       47.69       42.42      1.45 o
   0   5   8       18.52       18.13      1.10 o
   1   5   8       78.19       79.54      2.81 o
   2   5   8      142.95      148.09      2.45 o
   3   5   8       71.26       74.41      2.02 o
   4   5   8       95.04       88.22      2.50 o
   5   5   8      143.34      133.84      4.79 o
   6   5   8        4.85        3.57      1.17 o
   7   5   8        9.08        6.87      2.00 o
   8   5   8        5.07       -0.18      3.07 o
   9   5   8       17.35       12.71      1.90 o
  10   5   8        4.85        6.33      2.02 o
  -8   6   8        6.76        2.48      2.53 o
  -7   6   8        0.86       -0.14      2.18 o
  -6   6   8        1.26        2.06      2.00 o
  -5   6   8      147.74      134.92      5.40 o
  -4   6   8       42.68       47.51      3.30 o
  -3   6   8       93.40       98.52      4.24 o
  -2   6   8        7.68        8.78      1.40 o
  -1   6   8      111.14      105.13      2.16 o
   0   6   8        0.43        0.18      0.84 o
   1   6   8       97.73      107.96      2.24 o
   2   6   8       36.95       31.18      1.27 o
   3   6   8       51.19       48.10      2.09 o
   4   6   8       14.12       13.09      1.73 o
   5   6   8       14.90       11.28      1.35 o
   6   6   8        4.52        3.26      1.13 o
   7   6   8       26.59       25.70      1.98 o
   8   6   8        3.52        1.74      1.70 o
   9   6   8        0.74        1.65      1.90 o
  10   6   8       50.10       54.67      4.03 o
  -8   7   8        3.89        4.59      4.82 o
  -7   7   8        0.47        0.04      2.21 o
  -6   7   8       21.37       15.54      2.84 o
  -5   7   8        3.96        4.67      1.98 o
  -4   7   8       33.24       31.94      3.90 o
  -3   7   8       78.11       83.68      4.93 o
  -2   7   8        0.59       -0.19      1.39 o
  -1   7   8       43.46       51.43      2.39 o
   0   7   8      128.99      128.42      3.51 o
   1   7   8        0.07       -0.67      0.67 o
   2   7   8      183.22      183.05      2.71 o
   3   7   8        0.34       -0.62      0.62 o
   4   7   8       39.33       36.58      2.01 o
   5   7   8        0.09        0.32      0.97 o
   6   7   8       25.85       24.21      1.89 o
   7   7   8       38.06       33.06      2.23 o
   8   7   8       17.88       17.73      1.95 o
   9   7   8        0.43       -0.46      1.73 o
  10   7   8        8.57        4.59      2.52 o
  -7   8   8        1.21       -1.96      2.23 o
  -6   8   8        4.22        4.00      2.98 o
  -5   8   8        0.53       -0.45      1.82 o
  -4   8   8        0.83        0.40      1.83 o
  -3   8   8        0.53       -0.66      1.49 o
  -2   8   8       13.52       14.67      1.97 o
  -1   8   8      113.12      113.23      3.87 o
   0   8   8        6.61        6.21      0.97 o
   1   8   8       32.63       28.45      1.38 o
   2   8   8        0.40        0.78      0.74 o
   3   8   8      344.96      347.82      4.24 o
   4   8   8       16.69       13.25      1.48 o
   5   8   8        5.39        5.62      1.31 o
   6   8   8        0.75       -1.04      1.04 o
   7   8   8        9.24        7.76      1.88 o
   8   8   8        0.33       -1.29      1.29 o
   9   8   8       18.27       18.86      2.20 o
  10   8   8        1.97        0.16      3.10 o
  -6   9   8       11.45       10.10      2.87 o
  -5   9   8       21.31       27.62      3.35 o
  -4   9   8       17.08       20.81      2.84 o
  -3   9   8        0.08       -0.42      1.37 o
  -2   9   8        6.61        6.55      1.79 o
  -1   9   8        1.02        0.16      1.29 o
   0   9   8        9.30        7.48      1.56 o
   1   9   8       56.07       53.87      2.15 o
   2   9   8       17.01       14.08      1.10 o
   3   9   8       24.86       27.19      1.39 o
   4   9   8       10.78        9.88      1.60 o
   5   9   8       10.81        8.46      1.67 o
   6   9   8        2.64        3.90      1.38 o
   7   9   8        2.18        1.21      1.69 o
   8   9   8        1.38        1.41      1.65 o
   9   9   8        8.90        5.73      2.75 o
  -5  10   8       10.15       10.65      2.84 o
  -4  10   8        1.55       -0.52      1.98 o
  -3  10   8       35.93       43.20      4.18 o
  -2  10   8        6.71        5.13      2.15 o
  -1  10   8        0.20        0.07      2.56 o
   0  10   8        9.97        6.79      1.83 o
   1  10   8       35.93       39.69      2.72 o
   2  10   8        3.74        5.25      1.16 o
   3  10   8        4.61        4.76      2.64 o
   4  10   8       33.00       31.42      3.21 o
   5  10   8        2.22        0.23      1.83 o
   6  10   8       12.17       15.29      4.59 o
   7  10   8        1.72        0.80      1.62 o
   8  10   8        0.04       -1.34      1.65 o
  -3  11   8        2.88        6.26      2.57 o
  -2  11   8        0.50        0.85      1.98 o
  -1  11   8        1.52        3.29      2.00 o
   0  11   8        7.12        4.82      2.41 o
   1  11   8       52.05       51.78      3.21 o
   2  11   8       51.07       50.02      3.04 o
   3  11   8       11.98       11.01      4.13 o
   4  11   8        7.97        6.42      2.29 o
   5  11   8        3.45        1.83      1.83 o
   6  11   8        8.43        8.03      2.52 o
   7  11   8       12.54       11.24      2.18 o
   8  11   8        1.92        3.21      2.52 o
  -2  12   8       12.95       14.30      3.10 o
  -1  12   8        0.00        0.05      2.18 o
   0  12   8        0.04       -1.47      3.21 o
   1  12   8       14.85       13.74      2.71 o
   2  12   8       53.64       60.39      4.70 o
   3  12   8        7.31        3.90      4.13 o
   5  12   8        0.87        0.00      2.06 o
   6  12   8        8.47       13.30      2.98 o
   1  13   8        7.82        4.41      2.50 o
   2  13   8       13.45        6.42      5.05 o
   3  13   8       35.83       31.88      6.19 o
  -4  -7   9       11.59        8.52      1.88 o
  -3  -7   9        3.36        1.27      1.28 o
  -2  -7   9        2.29        1.53      1.39 o
  -1  -7   9        6.40        5.75      1.50 o
   0  -7   9        2.00        2.10      1.47 o
   1  -7   9        3.52        5.73      2.75 o
  -6  -6   9       42.94       51.18      2.98 o
  -5  -6   9        1.07       -1.54      1.54 o
  -4  -6   9        0.92       -1.16      1.38 o
  -3  -6   9        0.61        1.49      1.16 o
  -2  -6   9        0.50       -0.48      1.04 o
  -1  -6   9        0.50       -0.46      1.12 o
   0  -6   9        2.48        4.61      1.40 o
   1  -6   9       13.75       14.69      2.16 o
   2  -6   9        7.33        7.67      1.86 o
   3  -6   9        3.75       -0.69      2.52 o
  -7  -5   9       14.03        9.71      1.94 o
  -6  -5   9       34.65       35.07      2.50 o
  -5  -5   9        1.02       -1.35      1.35 o
  -4  -5   9       48.10       49.06      3.30 o
  -3  -5   9        0.00       -0.89      1.01 o
  -2  -5   9       90.65       97.92      2.82 o
  -1  -5   9        7.76        9.86      1.32 o
   0  -5   9       26.10       28.32      1.73 o
   1  -5   9        9.01        9.32      2.00 o
   2  -5   9       14.18       16.89      1.57 o
   3  -5   9        5.25        3.04      1.80 o
   4  -5   9        2.63        2.41      2.87 o
   5  -5   9        0.00       -2.29      2.29 o
  -8  -4   9       13.88        7.80      3.44 o
  -7  -4   9        8.69        8.96      2.70 o
  -6  -4   9       38.77       42.05      2.54 o
  -5  -4   9       14.34       13.00      1.77 o
  -4  -4   9       26.39       20.93      1.94 o
  -3  -4   9        9.97        7.17      1.18 o
  -2  -4   9        0.43        0.95      0.90 o
  -1  -4   9        8.97        7.54      1.18 o
   0  -4   9        0.76        0.45      0.98 o
   1  -4   9        0.01        1.98      0.94 o
   2  -4   9        1.64        0.72      1.17 o
   3  -4   9        2.19        1.46      1.45 o
   4  -4   9        1.55        2.11      1.32 o
   5  -4   9        7.05        6.21      1.82 o
   6  -4   9        1.15        0.92      2.36 o
  -8  -3   9        4.09        1.64      2.25 o
  -7  -3   9        5.55        4.15      2.52 o
  -6  -3   9        5.42        3.40      1.30 o
  -5  -3   9        2.06        0.65      1.21 o
  -4  -3   9      102.34       95.10      2.84 o
  -3  -3   9        0.08        0.03      1.42 o
  -2  -3   9       17.16       15.89      1.10 o
  -1  -3   9       74.67       78.44      1.98 o
   0  -3   9       19.92       18.01      1.17 o
   1  -3   9        0.00        0.47      0.95 o
   2  -3   9        0.31        1.34      1.03 o
   3  -3   9       46.19       52.70      2.44 o
   4  -3   9        0.95        0.94      1.20 o
   5  -3   9        6.29        4.42      1.40 o
   6  -3   9        3.66       -0.72      1.62 o
   7  -3   9        0.01       -0.72      2.36 o
  -9  -2   9        1.79        0.90      2.75 o
  -8  -2   9       10.04       11.56      2.24 o
  -7  -2   9        2.77       -0.07      1.68 o
  -6  -2   9        0.66       -0.46      1.61 o
  -5  -2   9      149.64      162.98      3.69 o
  -4  -2   9       20.38       21.83      1.66 o
  -3  -2   9        0.11       -0.29      0.98 o
  -2  -2   9      126.32      133.20      2.69 o
  -1  -2   9       71.67       75.01      1.91 o
   0  -2   9       77.17       76.24      2.36 o
   1  -2   9        5.21        4.34      0.88 o
   2  -2   9      115.00      119.73      2.95 o
   3  -2   9        0.14       -0.46      1.05 o
   4  -2   9       34.92       32.23      1.92 o
   5  -2   9        2.25        1.40      1.28 o
   6  -2   9        7.24        7.60      1.54 o
   7  -2   9        6.37        5.91      1.92 o
  -9  -1   9        6.95        8.75      2.25 o
  -8  -1   9        5.17        7.22      2.07 o
  -7  -1   9        7.64        6.58      3.12 o
  -6  -1   9        0.22       -0.70      1.52 o
  -5  -1   9       18.86       18.85      2.79 o
  -4  -1   9      132.66      137.74      3.23 o
  -3  -1   9       87.76       88.74      3.31 o
  -2  -1   9       22.97       22.48      2.11 o
  -1  -1   9       47.78       47.57      1.70 o
   0  -1   9      621.91      624.56      6.76 o
   1  -1   9        9.98        7.81      1.32 o
   2  -1   9      127.64      135.64      3.08 o
   3  -1   9        0.66       -0.37      0.97 o
   4  -1   9        9.34       12.31      1.38 o
   5  -1   9       18.95       19.79      1.70 o
   6  -1   9        5.55        6.14      1.45 o
   7  -1   9        0.04       -1.27      1.27 o
   8  -1   9        0.79       -0.83      2.75 o
  -9   0   9       55.09       62.01      3.59 o
  -8   0   9       14.93       12.55      2.22 o
  -7   0   9       61.59       66.56      5.09 o
  -6   0   9        0.11       -1.47      1.47 o
  -5   0   9        0.95       -1.09      1.38 o
  -4   0   9        0.65        2.09      0.99 o
  -3   0   9       84.05       80.05      2.61 o
  -2   0   9       68.29       67.83      1.85 o
  -1   0   9      152.16      151.55      2.81 o
   0   0   9        0.20       -0.69      0.69 o
   1   0   9      215.76      224.09      3.29 o
   2   0   9        5.13        6.50      1.00 o
   3   0   9        0.72        0.39      0.92 o
   4   0   9       17.81       19.48      1.57 o
   5   0   9       38.43       45.41      2.10 o
   6   0   9       52.35       49.11      2.43 o
   7   0   9       33.41       36.25      2.42 o
   8   0   9        1.50       -1.41      1.41 o
   9   0   9        0.00       -2.98      4.59 o
  -9   1   9       29.08       31.86      3.91 o
  -8   1   9        0.77       -1.33      1.59 o
  -7   1   9       84.87       92.52      4.30 o
  -6   1   9       29.07       20.51      2.25 o
  -5   1   9        4.18        2.64      1.45 o
  -4   1   9       10.81        8.74      1.26 o
  -3   1   9       13.44       13.43      1.24 o
  -2   1   9      232.29      231.36      4.16 o
  -1   1   9       64.52       69.25      1.93 o
   0   1   9        1.18        0.43      0.79 o
   1   1   9       60.48       66.78      1.76 o
   2   1   9        1.84        0.98      0.93 o
   3   1   9        0.08       -0.24      0.87 o
   4   1   9        0.01       -0.76      0.88 o
   5   1   9       22.00       20.12      1.77 o
   6   1   9      129.24      130.09      3.92 o
   7   1   9        0.35       -1.04      1.04 o
   8   1   9       14.87       16.26      1.61 o
   9   1   9       13.08       12.70      1.96 o
  -9   2   9        2.58        2.57      3.21 o
  -8   2   9       14.17       15.27      2.92 o
  -7   2   9        2.48        2.22      1.93 o
  -6   2   9        2.42        0.88      1.48 o
  -5   2   9       16.96       13.56      1.83 o
  -4   2   9       25.38       21.37      1.99 o
  -3   2   9       19.88       19.86      1.38 o
  -2   2   9        7.34        5.70      1.09 o
  -1   2   9       50.42       51.37      1.81 o
   0   2   9       64.61       61.66      1.83 o
   1   2   9       39.09       42.51      1.68 o
   2   2   9        1.72        1.20      0.88 o
   3   2   9        3.35        2.37      0.92 o
   4   2   9        1.18       -0.24      1.13 o
   5   2   9        1.85        1.66      0.95 o
   6   2   9       17.76       17.95      1.41 o
   7   2   9      125.34      131.01      4.03 o
   8   2   9       38.59       39.72      2.04 o
   9   2   9        0.01       -0.25      1.30 o
  -9   3   9       10.55       10.13      3.01 o
  -8   3   9       17.45       18.42      3.19 o
  -7   3   9       10.80       10.21      2.53 o
  -6   3   9       35.82       34.22      2.43 o
  -5   3   9       23.40       18.44      1.92 o
  -4   3   9        9.40        9.17      1.60 o
  -3   3   9       82.84       81.04      4.36 o
  -2   3   9      209.62      209.99      5.23 o
  -1   3   9        4.04        4.06      0.82 o
   0   3   9       29.58       36.33      1.98 o
   1   3   9      119.57      126.24      2.49 o
   2   3   9      253.05      253.69      3.91 o
   3   3   9       73.67       76.06      1.96 o
   4   3   9        0.76        0.22      0.78 o
   5   3   9       85.95       79.05      2.92 o
   6   3   9       14.41       17.20      1.43 o
   7   3   9       15.92       15.36      1.47 o
   8   3   9        9.30        8.39      1.41 o
   9   3   9        1.14        0.78      1.28 o
  -9   4   9        3.59        5.05      5.05 o
  -8   4   9        0.37       -1.65      2.75 o
  -7   4   9        7.99        6.26      2.46 o
  -6   4   9       83.91       78.47      7.68 o
  -5   4   9       46.18       46.65      2.64 o
  -4   4   9       15.53       11.47      1.70 o
  -3   4   9       34.15       32.62      2.09 o
  -2   4   9       46.66       46.45      3.64 o
  -1   4   9       31.97       30.76      1.58 o
   0   4   9      227.51      232.03      3.44 o
   1   4   9        0.00        0.74      0.81 o
   2   4   9      313.49      325.67      4.12 o
   3   4   9      176.72      169.71      2.85 o
   4   4   9      122.28      123.42      2.93 o
   5   4   9      112.59      111.46      2.88 o
   6   4   9       63.61       66.72      2.24 o
   7   4   9        1.37        0.51      1.05 o
   8   4   9        0.85       -1.10      1.10 o
   9   4   9        3.77        3.34      2.01 o
  10   4   9        0.00       -1.59      1.59 o
  -8   5   9        0.04        0.17      2.50 o
  -7   5   9       23.83       22.79      3.18 o
  -6   5   9        0.28       -0.21      1.98 o
  -5   5   9       73.62       83.96      4.52 o
  -4   5   9       33.92       37.06      3.14 o
  -3   5   9        0.83       -1.17      1.18 o
  -2   5   9       71.05       74.69      2.87 o
  -1   5   9       19.38       21.41      1.41 o
   0   5   9      322.84      319.24      4.30 o
   1   5   9       82.50       77.99      2.01 o
   2   5   9      164.54      158.91      3.03 o
   3   5   9       56.64       60.13      1.80 o
   4   5   9       50.65       53.86      2.13 o
   5   5   9        5.17        4.81      1.18 o
   6   5   9        0.41        0.09      1.04 o
   7   5   9        0.94        1.19      1.17 o
   8   5   9       22.55       17.61      1.63 o
   9   5   9        0.78        1.11      1.31 o
  10   5   9        8.79        9.50      1.98 o
  -8   6   9        1.29       -0.69      4.82 o
  -7   6   9       13.32       18.68      3.14 o
  -6   6   9       13.65       17.40      2.80 o
  -5   6   9        0.00       -0.29      1.98 o
  -4   6   9       49.06       46.69      4.82 o
  -3   6   9       47.19       44.33      3.18 o
  -2   6   9        2.23        1.11      1.25 o
  -1   6   9       12.92       13.16      1.58 o
   0   6   9       62.79       61.80      1.79 o
   1   6   9       15.18       12.82      1.07 o
   2   6   9        9.72       11.27      1.35 o
   3   6   9       47.54       45.53      1.98 o
   4   6   9       12.29       13.79      1.24 o
   5   6   9        0.02       -0.64      0.94 o
   6   6   9       48.20       40.15      2.35 o
   7   6   9       61.10       59.00      2.89 o
   8   6   9        7.51        8.15      1.74 o
   9   6   9        0.12       -1.46      1.46 o
  -7   7   9       19.81       23.36      3.35 o
  -6   7   9       11.14        8.20      2.53 o
  -5   7   9       19.14       17.27      2.80 o
  -4   7   9       69.32       66.90      4.11 o
  -3   7   9        0.00        0.40      1.77 o
  -2   7   9        1.18        0.20      1.56 o
  -1   7   9       68.57       65.80      2.71 o
   0   7   9       14.04       19.71      1.77 o
   1   7   9        2.41        3.32      0.85 o
   2   7   9       24.93       21.14      1.21 o
   3   7   9      140.56      145.65      3.26 o
   4   7   9       30.23       27.24      1.50 o
   5   7   9        3.48        0.41      0.99 o
   6   7   9        3.39        1.44      1.28 o
   7   7   9       13.82       10.96      1.71 o
   8   7   9        3.46        2.80      1.54 o
   9   7   9        0.60       -0.10      1.51 o
  -6   8   9       12.78       12.66      2.97 o
  -5   8   9        0.22        2.22      2.15 o
  -4   8   9        1.13        1.05      2.41 o
  -3   8   9       21.88       23.82      4.36 o
  -2   8   9        3.81        3.13      2.29 o
  -1   8   9       37.82       39.08      3.03 o
   0   8   9      108.20      112.27      3.49 o
   1   8   9       37.92       39.05      1.72 o
   2   8   9      163.26      158.74      3.05 o
   3   8   9       40.58       44.89      1.81 o
   4   8   9        5.01        6.57      1.16 o
   5   8   9        0.43       -0.94      1.14 o
   6   8   9        3.17        0.47      1.19 o
   7   8   9       11.13        7.41      2.72 o
   8   8   9       16.16       19.04      2.14 o
   9   8   9        0.20       -1.27      1.98 o
  -6   9   9       19.05       19.03      5.73 o
  -5   9   9       18.56       19.17      3.18 o
  -4   9   9        5.17        6.15      2.75 o
  -3   9   9        4.78        1.59      1.94 o
  -2   9   9       13.62       13.18      2.03 o
  -1   9   9        0.49       -0.16      1.31 o
   0   9   9       15.08       18.50      1.91 o
   1   9   9        0.13        0.37      0.87 o
   2   9   9       27.00       26.46      1.25 o
   3   9   9        1.13       -0.89      0.89 o
   4   9   9        4.30        3.18      1.23 o
   5   9   9       36.35       37.84      4.70 o
   6   9   9        4.65        4.75      1.47 o
   7   9   9        0.65        1.01      1.41 o
   8   9   9       12.49       11.41      2.09 o
   9   9   9       30.31       37.38      4.36 o
  -5  10   9       40.34       43.80      6.88 o
  -4  10   9        0.48        0.09      2.29 o
  -3  10   9        9.10       11.32      2.75 o
  -2  10   9        0.04        1.26      1.71 o
  -1  10   9        8.12        6.87      1.70 o
   0  10   9        2.64        0.52      1.49 o
   1  10   9        6.73        5.54      1.50 o
   2  10   9       13.51       12.94      1.24 o
   3  10   9        7.70        5.18      1.65 o
   4  10   9       65.24       66.97      3.39 o
   5  10   9        4.23       -0.26      1.32 o
   6  10   9        1.76        3.94      2.29 o
   7  10   9        1.45        2.64      1.95 o
   8  10   9       45.61       49.76      4.82 o
  -3  11   9        0.00        0.23      2.52 o
  -2  11   9        0.00       -4.36      4.36 o
  -1  11   9        0.34       -0.32      1.94 o
   0  11   9        7.34        8.40      2.46 o
   1  11   9       20.29       22.40      2.53 o
   2  11   9       15.08       14.29      2.22 o
   4  11   9       47.24       46.55      4.13 o
   5  11   9        2.94        2.72      1.83 o
   6  11   9       24.89       23.39      2.51 o
   7  11   9        2.10       -1.38      2.29 o
  -1  12   9        3.75        3.83      2.46 o
   0  12   9        5.71        3.60      2.46 o
   1  12   9        1.19       -2.52      2.52 o
   2  12   9       17.93       17.66      3.33 o
   5  12   9        0.09        1.15      2.06 o
  -4  -6  10        4.71        2.74      1.68 o
  -3  -6  10        3.88        2.50      2.16 o
  -2  -6  10        0.39       -1.15      1.15 o
  -1  -6  10        0.48       -1.19      1.19 o
   0  -6  10        4.63       -0.47      1.36 o
   1  -6  10        6.19        7.13      2.25 o
  -6  -5  10        1.53        4.22      1.98 o
  -5  -5  10        4.77        3.98      1.77 o
  -4  -5  10        1.68       -1.19      1.47 o
  -3  -5  10        0.43       -1.45      1.45 o
  -2  -5  10        4.61        3.44      1.29 o
  -1  -5  10       15.94       17.09      1.66 o
   0  -5  10        2.01        2.29      1.38 o
   1  -5  10       34.88       36.91      2.36 o
   2  -5  10       23.60       22.47      2.10 o
   3  -5  10        0.13       -2.29      2.29 o
  -7  -4  10       46.68       51.37      5.50 o
  -6  -4  10       36.48       40.55      2.70 o
  -5  -4  10        1.07       -0.95      1.83 o
  -4  -4  10        7.25        5.64      1.63 o
  -3  -4  10        0.51       -1.34      1.34 o
  -2  -4  10        4.49        3.71      1.18 o
  -1  -4  10        0.23       -1.03      1.03 o
   0  -4  10       22.40       27.99      2.04 o
   1  -4  10        1.45        1.42      1.34 o
   2  -4  10        3.50        4.35      1.50 o
   3  -4  10       28.61       28.98      2.23 o
   4  -4  10        0.02        0.12      2.29 o
  -7  -3  10        3.23        1.22      2.48 o
  -6  -3  10        8.50        5.41      1.68 o
  -5  -3  10        0.01       -1.26      1.26 o
  -4  -3  10       20.04       19.38      4.19 o
  -3  -3  10        1.82        0.41      1.49 o
  -2  -3  10       10.18        7.72      1.23 o
  -1  -3  10        0.13       -0.79      0.79 o
   0  -3  10        4.29        2.86      1.02 o
   1  -3  10       36.68       39.48      1.94 o
   2  -3  10       10.88        8.98      1.40 o
   3  -3  10       79.12       82.69      2.87 o
   4  -3  10        7.69        6.89      1.54 o
   5  -3  10       19.38       17.79      2.17 o
   6  -3  10        2.17       -2.98      4.36 o
  -8  -2  10        0.00       -0.69      2.42 o
  -7  -2  10        0.09       -0.98      1.85 o
  -6  -2  10        6.36        4.37      1.95 o
  -5  -2  10        1.03        0.48      1.18 o
  -4  -2  10      110.05      120.06      3.28 o
  -3  -2  10       15.22       16.38      1.61 o
  -2  -2  10        0.01       -1.08      1.08 o
  -1  -2  10        3.57        5.71      0.93 o
   0  -2  10        1.44        1.51      0.85 o
   1  -2  10       26.30       26.05      1.64 o
   2  -2  10        0.03       -0.96      0.96 o
   3  -2  10       12.77       11.86      1.50 o
   4  -2  10        2.82        2.74      1.34 o
   5  -2  10       13.91       11.21      1.71 o
   6  -2  10       22.19       25.86      2.18 o
  -8  -1  10       17.97       18.70      4.52 o
  -7  -1  10        4.64        2.21      1.91 o
  -6  -1  10        8.66        4.57      1.84 o
  -5  -1  10       20.10       17.42      2.24 o
  -4  -1  10       38.50       39.78      2.14 o
  -3  -1  10       66.94       64.04      3.51 o
  -2  -1  10      243.93      242.29      4.58 o
  -1  -1  10       23.44       24.86      1.76 o
   0  -1  10       53.75       56.40      1.88 o
   1  -1  10      112.24      110.04      2.65 o
   2  -1  10        6.97        7.34      1.24 o
   3  -1  10       24.48       25.76      1.71 o
   4  -1  10       29.48       33.29      3.28 o
   5  -1  10       13.15       11.44      1.61 o
   6  -1  10       19.51       19.13      1.92 o
   7  -1  10        5.43        4.89      2.00 o
  -8   0  10        5.55        2.97      2.21 o
  -7   0  10        0.89       -1.71      1.71 o
  -6   0  10       17.43       16.82      2.26 o
  -5   0  10        1.52       -1.16      1.54 o
  -4   0  10        1.03       -1.09      1.09 o
  -3   0  10        0.16       -0.50      1.03 o
  -2   0  10      310.50      314.60      5.26 o
  -1   0  10       25.58       22.29      1.34 o
   0   0  10       58.15       59.24      1.81 o
   1   0  10        0.12       -0.93      0.93 o
   2   0  10       21.06       23.37      1.48 o
   3   0  10       18.58       19.30      2.26 o
   4   0  10       15.27       15.88      1.61 o
   5   0  10        9.88        8.08      1.47 o
   6   0  10        0.38       -1.27      1.30 o
   7   0  10       15.38       16.74      1.92 o
   8   0  10        4.47        1.87      2.44 o
  -8   1  10        2.04       -1.83      1.95 o
  -7   1  10       17.30       15.55      2.93 o
  -6   1  10        0.30       -1.58      1.58 o
  -5   1  10       90.79       94.03      3.68 o
  -4   1  10        0.11       -0.07      1.47 o
  -3   1  10        0.00       -0.52      1.02 o
  -2   1  10       12.41       11.02      1.39 o
  -1   1  10      125.63      125.22      3.08 o
   0   1  10       61.03       58.33      1.86 o
   1   1  10        3.00        2.58      0.97 o
   2   1  10       47.11       53.09      1.95 o
   3   1  10       44.03       43.23      2.00 o
   4   1  10        3.91        2.72      1.15 o
   5   1  10       10.74       10.18      1.47 o
   6   1  10        5.74        5.47      1.47 o
   7   1  10       20.52       19.12      1.96 o
   8   1  10        3.98        1.33      2.66 o
  -8   2  10       22.98       23.97      4.13 o
  -7   2  10        3.19        1.29      2.56 o
  -6   2  10       12.42        7.50      1.98 o
  -5   2  10        6.21        6.31      2.30 o
  -4   2  10        2.84       -0.19      1.45 o
  -3   2  10        7.47        7.47      1.18 o
  -2   2  10       12.95       11.11      1.29 o
  -1   2  10        0.61        1.14      1.00 o
   0   2  10       23.72       23.18      1.32 o
   1   2  10        0.04       -0.50      0.70 o
   2   2  10       82.46       84.82      2.34 o
   3   2  10       10.35        7.38      1.12 o
   4   2  10       49.44       50.48      2.22 o
   5   2  10       43.49       38.82      2.53 o
   6   2  10        2.57        1.94      1.36 o
   7   2  10        5.81        5.64      1.35 o
   8   2  10        1.05        0.85      2.03 o
  -8   3  10        0.53       -0.26      2.50 o
  -7   3  10       10.59        6.08      2.58 o
  -6   3  10        0.81       -1.39      2.49 o
  -5   3  10       39.02       38.31      3.35 o
  -4   3  10        2.17        2.50      1.40 o
  -3   3  10        0.94        0.55      1.27 o
  -2   3  10       36.52       38.82      1.78 o
  -1   3  10       18.99       18.67      1.98 o
   0   3  10        3.89        2.48      1.03 o
   1   3  10       51.29       51.21      2.09 o
   2   3  10        4.11        3.44      0.99 o
   3   3  10       30.61       29.26      1.94 o
   4   3  10       89.85       84.74      2.73 o
   5   3  10       22.90       22.79      1.52 o
   6   3  10       76.50       73.79      2.43 o
   7   3  10      134.01      150.58      4.43 o
   8   3  10       17.65       16.23      1.78 o
   9   3  10       11.09        9.74      1.94 o
  -8   4  10        6.10        0.95      2.50 o
  -7   4  10       11.95       16.37      4.59 o
  -6   4  10        6.32        1.41      4.70 o
  -5   4  10       39.20       36.22      2.86 o
  -4   4  10       34.79       30.59      2.33 o
  -3   4  10       38.81       40.54      2.44 o
  -2   4  10       44.12       45.07      3.43 o
  -1   4  10       98.62      102.37      2.72 o
   0   4  10      101.16      106.93      2.35 o
   1   4  10       21.58       17.61      1.19 o
   2   4  10       37.71       38.12      1.64 o
   3   4  10        0.09        0.36      0.89 o
   4   4  10       31.60       27.87      1.51 o
   5   4  10       75.70       73.31      2.62 o
   6   4  10        1.43        0.73      1.03 o
   7   4  10        8.21        8.05      1.36 o
   8   4  10        2.64        3.34      1.37 o
   9   4  10        0.12       -1.69      1.69 o
  -8   5  10       27.28       17.20      5.73 o
  -7   5  10       13.29       12.97      2.97 o
  -6   5  10        8.31       11.40      2.75 o
  -5   5  10       25.54       24.71      3.01 o
  -4   5  10        0.41        1.01      1.80 o
  -3   5  10       37.95       37.82      2.60 o
  -2   5  10       28.28       23.97      2.01 o
  -1   5  10       35.29       35.19      1.75 o
   0   5  10       29.96       37.55      1.77 o
   1   5  10        0.32       -0.15      0.89 o
   2   5  10       79.93       73.52      2.16 o
   3   5  10      222.93      223.60      5.06 o
   4   5  10       33.21       35.08      2.20 o
   5   5  10        6.85        4.85      1.10 o
   6   5  10        0.46       -0.86      0.99 o
   7   5  10        0.02        1.38      1.18 o
   8   5  10        0.07        0.86      1.30 o
   9   5  10        0.01        0.12      1.56 o
  -7   6  10        7.56        4.59      2.67 o
  -6   6  10       79.97       72.01      4.68 o
  -5   6  10      320.00      352.64      9.79 o
  -4   6  10       94.65      103.80      4.95 o
  -3   6  10       11.25        9.65      2.15 o
  -2   6  10       43.64       39.65      2.38 o
  -1   6  10       27.72       20.59      1.93 o
   0   6  10        9.04        4.68      1.09 o
   1   6  10       48.39       46.43      1.76 o
   2   6  10       10.43       10.46      1.18 o
   3   6  10        0.10        1.36      0.83 o
   4   6  10       13.93       15.66      1.75 o
   5   6  10       22.84       18.36      1.65 o
   6   6  10        9.55       10.14      1.49 o
   7   6  10       47.55       49.47      4.12 o
   8   6  10        0.44        0.75      1.30 o
   9   6  10       11.21       10.23      1.94 o
  -7   7  10        4.04        5.50      5.05 o
  -6   7  10        0.01        2.52      2.21 o
  -5   7  10       52.70       56.97      4.24 o
  -4   7  10       41.75       48.68      3.85 o
  -3   7  10       16.89       17.00      2.63 o
  -2   7  10        3.27        1.56      1.62 o
  -1   7  10        2.93        5.61      1.54 o
   0   7  10       13.13       15.92      1.41 o
   1   7  10        6.43        7.80      1.35 o
   2   7  10        6.73        6.18      1.33 o
   3   7  10        9.31        8.39      1.64 o
   4   7  10       28.24       34.29      1.80 o
   5   7  10        2.73        1.32      1.12 o
   6   7  10        0.25       -0.17      1.09 o
   7   7  10        2.86        2.37      1.37 o
   8   7  10       17.71       10.12      1.74 o
   9   7  10       17.02       13.92      3.01 o
  -6   8  10        0.68       -0.23      4.82 o
  -5   8  10        5.36        9.38      5.05 o
  -4   8  10        2.67        3.12      2.29 o
  -3   8  10       16.39       15.60      2.63 o
  -2   8  10        0.22       -0.23      2.64 o
  -1   8  10       13.74       10.26      2.20 o
   0   8  10      118.84      123.77      4.42 o
   1   8  10       30.60       37.05      2.31 o
   2   8  10       17.50       17.10      1.34 o
   3   8  10        0.36       -0.58      0.93 o
   4   8  10        0.00        1.12      1.01 o
   5   8  10       42.38       42.36      2.13 o
   6   8  10       34.74       33.62      2.07 o
   7   8  10        2.94        0.25      1.56 o
   8   8  10       10.92        8.08      1.93 o
  -5   9  10        9.05        4.13      5.05 o
  -4   9  10        4.38        4.64      2.36 o
  -3   9  10       41.33       42.47      3.69 o
  -2   9  10       13.32       10.31      2.42 o
  -1   9  10       12.29       13.85      2.48 o
   0   9  10        1.04        3.21      2.87 o
   1   9  10       11.10       12.56      1.66 o
   2   9  10       87.57       84.92      2.08 o
   3   9  10       95.63       87.35      2.66 o
   4   9  10       10.52       11.46      1.75 o
   5   9  10        1.73        0.76      1.21 o
   6   9  10        7.32        8.85      1.46 o
   7   9  10        0.97        0.24      1.47 o
   8   9  10       18.01       20.66      3.44 o
  -4  10  10        4.67        2.75      4.82 o
  -3  10  10        2.10        1.97      2.12 o
  -2  10  10       23.83       29.53      6.08 o
  -1  10  10        0.47        1.91      1.94 o
   0  10  10        3.56        3.58      1.57 o
   1  10  10       11.12       11.30      1.77 o
   2  10  10       38.97       42.87      1.80 o
   3  10  10       30.06       26.75      1.65 o
   4  10  10        6.70        6.40      1.37 o
   5  10  10        0.89        1.82      1.56 o
   6  10  10        9.40        7.96      4.13 o
   7  10  10        2.60        3.21      2.29 o
  -2  11  10        0.98        0.00      2.52 o
  -1  11  10       32.11       24.39      3.30 o
   0  11  10        0.40       -0.17      2.12 o
   1  11  10       30.66       43.78      3.75 o
   2  11  10        6.44        8.26      2.98 o
   3  11  10        1.11       -1.61      2.29 o
   4  11  10        0.00        1.59      1.41 o
   5  11  10       12.47        8.44      1.77 o
   6  11  10        0.00       -1.58      1.60 o
   0  12  10        1.93        0.01      2.42 o
   1  12  10        2.07       -2.26      2.64 o
   4  12  10        1.07        1.61      2.75 o
  -3  -5  11        0.14       -0.98      1.80 o
  -2  -5  11        0.31        0.71      1.63 o
  -1  -5  11       16.83       16.35      1.95 o
   0  -5  11       14.52       15.57      2.49 o
  -5  -4  11        2.16        1.95      1.75 o
  -4  -4  11        2.23       -0.55      1.56 o
  -3  -4  11        0.42        0.02      1.52 o
  -2  -4  11       22.37       25.16      2.32 o
  -1  -4  11        0.00       -0.56      1.76 o
   0  -4  11        0.18       -1.31      1.31 o
   1  -4  11       46.49       54.91      2.84 o
   2  -4  11        5.92        5.83      1.74 o
   3  -4  11        3.91        0.48      2.09 o
  -6  -3  11        1.89       -1.83      2.42 o
  -5  -3  11        7.37        4.38      1.77 o
  -4  -3  11        0.52       -0.41      1.50 o
  -3  -3  11        0.93       -1.36      1.36 o
  -2  -3  11       59.88       68.46      3.17 o
  -1  -3  11        4.28        2.91      3.33 o
   0  -3  11        1.76        0.68      1.29 o
   1  -3  11        0.00       -0.21      1.18 o
   2  -3  11       10.80       11.71      1.95 o
   3  -3  11        7.40        9.03      1.98 o
   4  -3  11       30.90       33.77      2.83 o
  -7  -2  11        0.85       -0.88      4.70 o
  -6  -2  11        3.16       -0.12      2.09 o
  -5  -2  11        2.47        2.13      1.41 o
  -4  -2  11       39.68       45.32      2.39 o
  -3  -2  11       36.74       36.78      2.22 o
  -2  -2  11       49.55       58.43      2.24 o
  -1  -2  11       20.10       21.82      1.61 o
   0  -2  11        1.46        1.57      1.01 o
   1  -2  11        6.85        8.02      1.36 o
   2  -2  11       11.97       17.24      1.70 o
   3  -2  11        3.30        2.31      1.32 o
   4  -2  11       16.69       18.36      1.87 o
   5  -2  11       34.39       35.53      3.56 o
  -7  -1  11        0.03       -1.91      1.91 o
  -6  -1  11       36.85       43.96      3.19 o
  -5  -1  11        2.31        1.20      1.84 o
  -4  -1  11       65.87       67.30      2.65 o
  -3  -1  11       46.44       46.10      2.32 o
  -2  -1  11        0.54       -0.02      1.23 o
  -1  -1  11        1.24        0.47      1.04 o
   0  -1  11        9.66        5.55      1.42 o
   1  -1  11        4.00        3.17      1.10 o
   2  -1  11       11.30       11.98      1.66 o
   3  -1  11        1.00       -0.61      1.17 o
   4  -1  11        8.23        6.14      1.49 o
   5  -1  11        4.42        4.43      1.61 o
   6  -1  11        5.08        1.19      1.95 o
  -7   0  11        0.12       -1.95      1.95 o
  -6   0  11       40.27       37.01      2.99 o
  -5   0  11        0.45       -0.37      1.74 o
  -4   0  11       14.53       20.07      5.27 o
  -3   0  11       10.72        8.74      1.44 o
  -2   0  11        3.06        0.70      1.27 o
  -1   0  11        0.79        0.77      1.21 o
   0   0  11        0.50       -0.46      0.93 o
   1   0  11        2.64        2.74      1.03 o
   2   0  11       16.42       18.92      1.45 o
   3   0  11        7.20        6.53      1.36 o
   4   0  11       20.17       23.51      3.05 o
   5   0  11        5.32        1.68      1.41 o
   6   0  11        4.89        4.21      1.96 o
   7   0  11        7.74        5.24      2.14 o
  -7   1  11        2.85       -1.24      2.00 o
  -6   1  11       21.73       18.28      2.52 o
  -5   1  11       20.08       17.74      2.34 o
  -4   1  11        7.61        3.63      1.77 o
  -3   1  11       36.60       37.70      3.08 o
  -2   1  11       31.05       27.12      2.32 o
  -1   1  11       30.26       29.44      1.89 o
   0   1  11        0.49       -0.51      1.09 o
   1   1  11       22.41       24.09      1.52 o
   2   1  11       20.67       19.90      1.46 o
   3   1  11        0.10       -1.09      1.09 o
   4   1  11       28.56       28.74      3.10 o
   5   1  11        0.51       -1.86      2.28 o
   6   1  11        0.13       -1.85      1.85 o
   7   1  11       10.76       14.35      2.41 o
  -7   2  11       53.08       51.59      4.57 o
  -6   2  11        2.89       -1.50      2.08 o
  -5   2  11        6.51        2.02      2.77 o
  -4   2  11        2.50        1.74      1.66 o
  -3   2  11       12.48        9.03      1.92 o
  -2   2  11        0.04       -1.06      1.06 o
  -1   2  11        0.65       -0.06      1.29 o
   0   2  11        0.07       -0.45      1.05 o
   1   2  11        9.73       11.62      1.24 o
   2   2  11       20.43       19.11      1.42 o
   3   2  11        9.60        8.66      1.45 o
   4   2  11       79.02       86.09      3.24 o
   5   2  11      102.18      102.10      3.63 o
   6   2  11       37.87       37.47      3.01 o
   7   2  11        5.31        1.74      1.53 o
   8   2  11        0.06        1.17      2.64 o
  -7   3  11       12.89       11.13      3.78 o
  -6   3  11        5.81        2.63      1.92 o
  -5   3  11        0.06       -1.54      1.54 o
  -4   3  11       15.58       13.94      2.00 o
  -3   3  11      109.64      110.00      4.51 o
  -2   3  11        0.01       -0.20      1.06 o
  -1   3  11        2.45       -0.82      1.09 o
   0   3  11       91.31      100.44      2.88 o
   1   3  11        4.96        4.12      1.04 o
   2   3  11       76.09       76.66      2.31 o
   3   3  11        5.66        4.82      1.15 o
   4   3  11       44.72       43.78      3.35 o
   5   3  11       39.96       35.38      2.18 o
   6   3  11       14.65       15.26      1.75 o
   7   3  11        0.07       -1.25      1.48 o
   8   3  11        0.01       -0.64      1.50 o
  -7   4  11       53.36       58.25      5.96 o
  -6   4  11        5.40        1.38      2.36 o
  -5   4  11        5.75        7.03      3.10 o
  -4   4  11       24.94       24.98      2.65 o
  -3   4  11       20.38       19.87      2.09 o
  -2   4  11       93.08       90.27      3.98 o
  -1   4  11        1.69        2.52      1.16 o
   0   4  11        9.12        9.49      1.38 o
   1   4  11       28.56       28.52      1.54 o
   2   4  11       23.15       23.64      1.56 o
   3   4  11       20.63       20.89      2.00 o
   4   4  11        6.13        3.19      1.25 o
   5   4  11        0.31       -0.29      1.07 o
   6   4  11        0.66        0.80      1.14 o
   7   4  11       18.32       20.24      1.76 o
   8   4  11        1.06        2.37      1.65 o
  -7   5  11       17.78       22.02      5.96 o
  -6   5  11        3.23        2.42      2.46 o
  -5   5  11       12.23        9.31      2.67 o
  -4   5  11        1.30       -0.49      4.59 o
  -3   5  11        0.00       -1.38      1.89 o
  -2   5  11        0.02       -1.33      1.33 o
  -1   5  11        5.18        1.90      1.43 o
   0   5  11        9.90        6.38      1.85 o
   1   5  11        0.36        0.60      1.12 o
   2   5  11       84.58       86.87      2.79 o
   3   5  11       19.87       18.02      1.46 o
   4   5  11        4.75        1.96      1.03 o
   5   5  11        4.88        1.73      1.13 o
   6   5  11        6.97        6.58      1.34 o
   7   5  11       13.17       13.57      1.61 o
   8   5  11       13.70        9.65      1.83 o
  -6   6  11        1.62        1.37      2.46 o
  -5   6  11       46.23       48.35      4.24 o
  -4   6  11       98.85      105.00      5.23 o
  -3   6  11        4.18        4.84      2.15 o
  -2   6  11        4.58        6.41      1.66 o
  -1   6  11       18.99       16.37      2.00 o
   0   6  11       90.99       90.99      2.78 o
   1   6  11        5.12        9.94      1.71 o
   2   6  11        2.90       -0.39      0.95 o
   3   6  11       55.10       51.59      1.95 o
   4   6  11       21.31       18.54      1.36 o
   5   6  11        7.79        7.02      1.23 o
   6   6  11        0.97       -0.14      1.09 o
   7   6  11        1.42        1.14      1.25 o
   8   6  11        3.57        2.25      1.64 o
  -6   7  11        5.86       10.09      5.27 o
  -5   7  11        0.21        1.35      2.41 o
  -4   7  11        2.38        4.31      2.52 o
  -3   7  11       15.34       13.85      2.63 o
  -2   7  11       12.44       13.95      4.70 o
  -1   7  11       10.48       11.63      2.61 o
   0   7  11        6.64        5.58      2.29 o
   1   7  11        5.21        3.28      1.44 o
   2   7  11        0.05       -0.17      0.95 o
   3   7  11       17.86       12.22      1.19 o
   4   7  11        4.11        3.92      1.07 o
   5   7  11        3.20        2.25      1.14 o
   6   7  11       22.43       18.83      1.65 o
   7   7  11        0.51       -0.90      1.24 o
   8   7  11        0.24       -1.17      1.46 o
  -5   8  11        8.07        8.76      3.10 o
  -4   8  11       44.25       41.21      3.90 o
  -3   8  11       20.93       23.87      3.14 o
  -2   8  11       40.03       49.51      3.75 o
  -1   8  11       10.77       12.30      2.46 o
   0   8  11       40.43       41.52      2.57 o
   1   8  11       37.91       42.21      2.12 o
   2   8  11        2.41        0.62      1.52 o
   3   8  11        0.95        0.90      1.04 o
   4   8  11        5.66        9.35      1.38 o
   5   8  11        2.03        0.80      1.26 o
   6   8  11        1.94        0.88      1.30 o
   7   8  11        0.86        0.16      1.38 o
  -4   9  11       10.38        9.22      4.93 o
  -3   9  11       10.63        6.37      2.50 o
  -2   9  11       22.28       27.06      3.25 o
  -1   9  11       23.45       27.23      3.08 o
   0   9  11       10.42        8.24      2.52 o
   1   9  11        2.01        1.97      1.57 o
   2   9  11        0.36        1.16      1.18 o
   3   9  11       33.98       33.48      3.65 o
   4   9  11        0.38       -0.49      1.10 o
   5   9  11       37.28       33.93      2.14 o
   6   9  11       22.18       21.70      2.18 o
   7   9  11        0.50        1.88      1.77 o
  -3  10  11        1.99        2.54      2.33 o
  -2  10  11        1.57        0.48      2.25 o
  -1  10  11        9.53        5.87      2.42 o
   0  10  11        0.36       -1.87      1.87 o
   1  10  11        6.35        6.81      2.52 o
   2  10  11       11.54        9.23      2.64 o
   3  10  11       11.31       11.21      1.59 o
   4  10  11        9.62        8.66      1.53 o
   5  10  11        1.80       -0.68      1.30 o
   6  10  11        6.89        7.91      1.65 o
  -1  11  11       14.58        9.40      3.67 o
   0  11  11       19.75       27.98      4.13 o
   1  11  11       32.69       30.73      4.13 o
   4  11  11        4.87        1.45      1.87 o
   5  11  11       10.45       12.76      3.06 o
  -4  -3  12        9.01        5.08      1.91 o
  -3  -3  12        3.49        2.37      1.84 o
  -2  -3  12       13.42       12.19      2.42 o
  -1  -3  12       65.80       76.27      4.18 o
   0  -3  12       15.18       14.92      2.64 o
   1  -3  12        2.32       -0.29      1.56 o
   2  -3  12        0.02       -1.35      1.74 o
  -5  -2  12       23.95       26.61      3.46 o
  -4  -2  12        0.09       -1.43      1.43 o
  -3  -2  12       22.04       25.18      2.11 o
  -2  -2  12       53.70       61.26      2.47 o
  -1  -2  12        3.52        2.72      1.44 o
   0  -2  12       11.16       11.70      1.71 o
   1  -2  12        6.13        7.03      1.46 o
   2  -2  12        4.60        1.82      1.44 o
   3  -2  12        0.47       -0.23      1.38 o
  -6  -1  12        1.03       -2.48      2.48 o
  -5  -1  12       29.71       32.58      3.02 o
  -4  -1  12       29.19       29.97      2.85 o
  -3  -1  12        6.61        3.48      1.56 o
  -2  -1  12        7.63        7.42      1.42 o
  -1  -1  12       16.13       15.43      1.99 o
   0  -1  12       21.99       20.77      1.91 o
   1  -1  12       14.38       17.47      2.00 o
   2  -1  12       21.16       21.49      1.83 o
   3  -1  12        1.08       -1.25      1.25 o
   4  -1  12        9.95        7.87      1.71 o
  -6   0  12        3.29        0.53      2.11 o
  -5   0  12        3.46        1.69      2.01 o
  -4   0  12       11.62       13.01      2.33 o
  -3   0  12       44.33       43.61      2.39 o
  -2   0  12        0.16       -1.25      1.25 o
  -1   0  12       32.19       38.41      2.55 o
   0   0  12       24.87       28.40      3.30 o
   1   0  12        5.01        5.01      1.26 o
   2   0  12        3.39        2.81      1.32 o
   3   0  12        5.41        7.62      1.50 o
   4   0  12        0.27       -1.17      1.36 o
   5   0  12        3.49        3.54      1.85 o
  -6   1  12        5.67        1.61      2.22 o
  -5   1  12        0.02       -1.72      1.72 o
  -4   1  12       17.63       17.48      3.96 o
  -3   1  12        1.61        0.20      1.69 o
  -2   1  12       51.86       50.86      2.43 o
  -1   1  12       29.23       32.26      2.07 o
   0   1  12       47.93       46.98      2.40 o
   1   1  12       95.19      101.41      3.21 o
   2   1  12        1.92        1.49      1.14 o
   3   1  12       23.13       23.98      2.61 o
   4   1  12        7.12        6.18      1.62 o
   5   1  12        0.61        0.95      1.44 o
   6   1  12        0.25       -1.02      1.83 o
  -6   2  12       15.39       13.18      2.54 o
  -5   2  12        2.50        1.53      2.31 o
  -4   2  12        3.35        1.76      2.31 o
  -3   2  12        4.05        1.60      1.68 o
  -2   2  12       24.22       27.45      1.93 o
  -1   2  12       30.19       29.31      2.02 o
   0   2  12        1.62       -1.20      1.20 o
   1   2  12        5.77        4.67      1.49 o
   2   2  12       13.04       13.26      1.46 o
   3   2  12       48.96       48.10      2.32 o
   4   2  12        0.93       -0.26      1.27 o
   5   2  12       20.55       18.96      1.99 o
   6   2  12        0.12       -0.40      2.02 o
  -6   3  12        7.20        2.23      2.87 o
  -5   3  12        3.09        0.15      2.04 o
  -4   3  12        8.28        5.37      1.93 o
  -3   3  12        2.07        3.28      1.71 o
  -2   3  12       10.91        6.50      1.88 o
  -1   3  12       62.35       63.39      4.43 o
   0   3  12        0.39        0.29      1.36 o
   1   3  12        1.74       -0.38      1.22 o
   2   3  12        7.00        7.51      1.31 o
   3   3  12       62.15       63.00      2.68 o
   4   3  12       22.23       21.71      1.85 o
   5   3  12        1.95        0.16      1.39 o
   6   3  12       19.80       15.41      1.91 o
   7   3  12        8.76        5.79      2.09 o
  -6   4  12        5.85        1.65      5.16 o
  -5   4  12       14.41       14.36      5.05 o
  -4   4  12       21.64       17.50      2.31 o
  -3   4  12        0.49       -0.09      1.57 o
  -2   4  12        7.17        4.50      1.71 o
  -1   4  12       12.88       15.72      2.61 o
   0   4  12        0.31       -0.11      1.44 o
   1   4  12        0.00       -1.15      1.15 o
   2   4  12       53.42       51.74      2.19 o
   3   4  12        1.81        2.39      1.24 o
   4   4  12        0.72       -1.22      1.28 o
   5   4  12        4.88        5.39      1.52 o
   6   4  12        7.34       11.68      1.77 o
   7   4  12       28.30       22.78      2.74 o
  -6   5  12        0.84       -0.23      4.59 o
  -5   5  12       16.84       15.99      3.14 o
  -4   5  12        2.36        2.35      4.93 o
  -3   5  12        3.70        0.64      2.96 o
  -2   5  12       11.93       14.50      2.00 o
  -1   5  12       10.24        8.48      1.77 o
   0   5  12       21.14       17.91      2.02 o
   1   5  12        1.12        2.71      1.30 o
   2   5  12       17.32       15.54      1.74 o
   3   5  12      141.81      140.46      3.60 o
   4   5  12       31.76       31.95      2.10 o
   5   5  12       22.47       22.61      1.93 o
   6   5  12       11.61       10.31      1.55 o
   7   5  12       18.87       17.81      2.04 o
  -5   6  12       17.37       14.59      3.18 o
  -4   6  12       10.15        6.56      2.67 o
  -3   6  12        6.61        6.87      2.98 o
  -2   6  12       31.71       37.43      2.74 o
  -1   6  12        5.21        7.24      1.82 o
   0   6  12        0.34       -1.82      1.93 o
   1   6  12       14.87       13.55      1.64 o
   2   6  12        6.22        4.99      1.69 o
   3   6  12       22.36       17.43      1.61 o
   4   6  12        4.41        4.41      1.40 o
   5   6  12        9.98        8.65      1.38 o
   6   6  12        3.37        2.35      1.32 o
   7   6  12        1.01        0.01      1.55 o
  -5   7  12        6.99        7.34      4.82 o
  -4   7  12        6.93        2.84      2.53 o
  -3   7  12       31.25       32.50      5.39 o
  -2   7  12        5.05        2.91      2.15 o
  -1   7  12       36.16       39.45      2.71 o
   0   7  12        6.19       -0.06      2.18 o
   1   7  12        6.39        7.56      1.52 o
   2   7  12        0.13       -0.54      1.29 o
   3   7  12       13.79       11.45      1.58 o
   4   7  12       17.80       12.31      1.37 o
   5   7  12       35.06       37.57      2.45 o
   6   7  12        3.15        4.66      1.38 o
   7   7  12        5.18        4.72      1.67 o
  -4   8  12        0.01        0.61      2.33 o
  -3   8  12        1.29        1.58      2.33 o
  -2   8  12       12.20       12.49      2.67 o
  -1   8  12       10.76       10.92      2.63 o
   0   8  12       38.76       38.03      3.34 o
   1   8  12        8.48        7.35      1.95 o
   2   8  12        1.80        1.88      1.37 o
   3   8  12        6.62        4.35      1.52 o
   4   8  12        1.74        1.61      1.11 o
   5   8  12        1.68        3.04      1.29 o
   6   8  12       16.27       13.19      1.64 o
  -3   9  12        6.42       -0.19      2.50 o
  -2   9  12       10.10       10.93      2.80 o
  -1   9  12        1.80        2.16      2.15 o
   0   9  12        1.17       -1.91      1.91 o
   1   9  12       17.73       22.65      2.44 o
   2   9  12        1.07        0.58      1.74 o
   3   9  12        2.80        2.11      1.20 o
   4   9  12       10.07       10.05      1.48 o
   5   9  12        5.28        3.23      1.49 o
   6   9  12        2.75        2.43      1.78 o
  -1  10  12        3.22        1.65      2.46 o
   0  10  12        2.59        2.80      2.29 o
   1  10  12        1.45        4.12      2.37 o
   2  10  12       22.92       23.24      3.44 o
   3  10  12       36.02       29.23      2.31 o
   4  10  12        0.16        0.75      1.55 o
   5  10  12        0.65       -0.46      2.98 o
  -1  -2  13       14.49       15.05      2.70 o
   0  -2  13        2.40        0.57      2.51 o
  -3  -1  13       12.70       10.88      1.91 o
  -2  -1  13        0.17       -1.39      1.39 o
  -1  -1  13        0.25       -1.29      1.52 o
   0  -1  13        1.95        3.46      1.57 o
   1  -1  13        0.20       -2.27      2.27 o
   2  -1  13        0.02       -0.65      1.59 o
  -4   0  13        1.40       -0.78      2.10 o
  -3   0  13        4.26        0.40      2.14 o
  -2   0  13       26.30       21.71      2.38 o
  -1   0  13       14.49       11.82      1.78 o
   0   0  13       16.47       17.99      1.96 o
   1   0  13        1.91        0.79      1.48 o
   2   0  13        0.02       -1.25      1.25 o
   3   0  13       12.58        9.60      1.79 o
  -5   1  13        0.72       -1.49      3.16 o
  -4   1  13       25.65       25.87      2.87 o
  -3   1  13        0.28       -1.77      1.77 o
  -2   1  13        0.62       -1.30      1.64 o
  -1   1  13       38.09       40.68      2.40 o
   0   1  13        9.70        6.59      1.66 o
   1   1  13       19.79       16.08      1.95 o
   2   1  13        9.88       10.00      1.81 o
   3   1  13        2.34        3.05      1.49 o
   4   1  13        1.33       -0.81      1.47 o
  -5   2  13       10.67        6.55      5.92 o
  -4   2  13       13.16       13.25      2.69 o
  -3   2  13        5.21       -0.73      2.93 o
  -2   2  13        7.66        5.67      3.66 o
  -1   2  13      101.24      120.01      4.20 o
   0   2  13        0.65       -0.69      1.38 o
   1   2  13       51.61       58.68      2.71 o
   2   2  13        9.93       13.47      1.84 o
   3   2  13        0.25       -1.34      1.34 o
   4   2  13        3.56        1.69      2.65 o
   5   2  13        0.22       -1.41      1.41 o
  -5   3  13        3.78        0.38      2.51 o
  -4   3  13        0.05       -1.84      1.84 o
  -3   3  13        5.56        2.12      1.95 o
  -2   3  13        9.21        7.55      2.12 o
  -1   3  13        0.10       -0.25      2.54 o
   0   3  13        0.25       -1.37      1.37 o
   1   3  13       36.58       38.22      4.07 o
   2   3  13        0.00       -0.60      1.44 o
   3   3  13        2.05        3.46      1.44 o
   4   3  13       21.65       21.05      2.31 o
   5   3  13        1.84       -0.37      1.53 o
  -5   4  13       29.35       25.56      3.69 o
  -4   4  13        0.46       -1.77      1.77 o
  -3   4  13       16.73       15.66      2.34 o
  -2   4  13        0.01       -1.65      1.65 o
  -1   4  13        5.81       11.93      5.85 o
   0   4  13        4.60        4.27      1.75 o
   1   4  13       26.50       28.93      2.19 o
   2   4  13        6.68        7.36      1.68 o
   3   4  13        9.39        8.25      1.75 o
   4   4  13        3.19        2.65      1.46 o
   5   4  13        3.50        1.27      1.46 o
  -4   5  13       14.34       16.75      4.13 o
  -3   5  13       13.62       17.25      2.74 o
  -2   5  13        4.02        4.25      3.32 o
  -1   5  13        0.08       -2.25      2.25 o
   0   5  13        1.03        0.80      1.61 o
   1   5  13       21.21       22.05      2.04 o
   2   5  13        6.42        7.91      1.70 o
   3   5  13        1.76        0.31      1.49 o
   4   5  13        6.99        4.89      1.61 o
   5   5  13       10.57       10.15      1.81 o
   6   5  13        0.00        2.03      2.67 o
  -4   6  13        9.86        2.22      2.71 o
  -3   6  13       32.38       32.69      3.78 o
  -2   6  13       36.62       32.91      2.81 o
  -1   6  13       18.63       16.32      4.36 o
   0   6  13        1.05        0.30      2.35 o
   1   6  13       14.17        8.87      1.69 o
   2   6  13       12.72       12.51      2.32 o
   3   6  13       15.54       14.76      1.93 o
   4   6  13       20.68       19.03      1.92 o
   5   6  13        4.84        3.07      1.59 o
  -3   7  13        6.86        8.47      2.80 o
  -2   7  13       51.41       51.32      4.24 o
  -1   7  13        1.83        2.21      2.58 o
   0   7  13        0.29        1.77      2.42 o
   1   7  13        4.36        4.71      2.04 o
   2   7  13        3.87        2.26      1.52 o
   3   7  13       14.14       11.30      1.97 o
   4   7  13        7.39        2.04      1.89 o
   5   7  13       44.75       40.92      3.52 o
  -2   8  13        0.35       -3.44      3.44 o
  -1   8  13        0.47       -3.21      3.90 o
   0   8  13        0.40        0.18      2.42 o
   1   8  13       13.11        8.20      2.23 o
   2   8  13        0.00       -1.38      1.38 o
   3   8  13       10.82       13.87      1.99 o
   4   8  13        0.11       -1.36      1.69 o
   5   8  13       13.99       13.88      1.72 o
  -1   9  13        7.78        5.23      2.67 o
   0   9  13       12.11       11.01      4.82 o
   1   9  13        7.49        3.41      6.65 o
   2   9  13        2.92        0.96      2.10 o
   3   9  13        3.00        2.06      1.61 o
   4   9  13        2.16       -0.92      3.21 o
  -2   1  14        9.58        6.97      3.10 o
  -1   1  14        1.95       -0.79      1.59 o
   0   1  14        1.76        0.46      1.65 o
   1   1  14        2.40        3.60      1.72 o
  -2   2  14        0.00       -3.10      3.10 o
  -1   2  14        0.88        0.76      1.58 o
   0   2  14        5.57        6.73      1.86 o
   1   2  14        0.90        1.37      1.69 o
   2   2  14        0.45       -0.02      1.61 o
  -3   3  14        0.92       -2.01      2.01 o
  -2   3  14        0.59       -2.51      2.51 o
  -1   3  14       22.55       27.41      3.65 o
   0   3  14        5.75        6.62      2.18 o
   1   3  14       28.29       29.53      2.35 o
   2   3  14        0.95       -1.55      1.55 o
   3   3  14        0.44       -1.26      1.77 o
  -3   4  14       15.12       14.56      3.27 o
  -2   4  14        2.25        1.42      2.81 o
  -1   4  14        0.13       -0.38      4.24 o
   0   4  14        4.28        2.01      1.61 o
   1   4  14       47.81       51.32      3.97 o
   2   4  14        0.08       -0.70      1.54 o
   3   4  14        4.60        3.85      1.81 o
  -2   5  14       55.48       55.63      4.57 o
  -1   5  14        2.02        2.14      2.83 o
   0   5  14        4.64        7.16      2.11 o
   1   5  14        7.70        7.96      2.42 o
   2   5  14        2.41       -0.52      1.56 o
   3   5  14       13.60       13.31      2.55 o
  -2   6  14       11.31       10.88      4.13 o
  -1   6  14       28.86       25.23      3.69 o
   0   6  14       12.35       12.46      2.41 o
   1   6  14        3.12        0.83      2.63 o
   2   6  14       10.48        9.94      1.97 o
   3   6  14        1.58        3.88      1.77 o
  -1   7  14        0.04       -1.08      2.70 o
   0   7  14        3.30       -0.43      2.67 o
   1   7  14        4.41        4.86      3.25 o
   2   7  14       10.39        7.78      1.86 o
   3   7  14       18.83       16.05      2.60 o
 
